# Supplementary material for: Bis(η7-cyclo­hepta­trien­yl)tri-μ-hydrido-dimolybdenum(0,I)
Source: Acta Crystallogr Sect E Struct Rep Online. 2008 Dec 17;65(Pt 1):m96. doi: 10.1107/S1600536808042244 (PMC2967928; doi:10.1107/S1600536808042244)
Supplement: Supplementary file 1 [file e-65-00m96-sup1.cif]

##############################################################################
###                                                                        ###
###        Electronic paper (Acta Crystallographica Section E)             ###
###                                                                        ###
##############################################################################
#                                                                            #
# This CIF contains the data in a paper accepted for publication in Acta     #
# Crystallographica Section E. It conforms to the requirements of Notes      #
# for Authors for Section E, and has been peer reviewed under the auspices   #
# of the IUCr Commission on Journals.                                        #
#                                                                            #
# Full details of the Crystallographic Information File format               #
# are given in the paper "The Crystallographic Information File (CIF):       #
# a New Standard Archive File for Crystallography" by S. R. Hall, F. H.      #
# Allen and I. D. Brown [Acta Cryst. (1991), A47, 655-685].                  #
#                                                                            #
# The current version of the core CIF dictionary is obtainable from          #
# ftp://ftp.iucr.org/pub/cif_core.dic. The current version number is 2.4.    #
#                                                                            #
# Software is freely available for graphical display of the structure(s) in  #
# this CIF.  For information consult the CIF home page http://www.iucr.org/  #
# cif/home.html                                                              #
#                                                                            #
# This file may be used for bona fide research purposes within the           #
# scientific community so long as proper attribution is given to the journal # 
# article from which it was obtained.                                        #
#                                                                            #
##############################################################################
                                             
data_I
_audit_creation_method     SHELXL-97
_chemical_name_systematic
;
Bis(\h^7^-cycloheptatrienyl)tri-\m-hydrido-dimolybdenum(0,I)
;
_chemical_name_common     ?
_chemical_formula_moiety     'C14 H17 Mo2'
_chemical_formula_sum     'C14 H17 Mo2'
_chemical_formula_iupac     '[Mo2 (C7 H7)2 H3]'
_chemical_formula_weight     377.16
_chemical_melting_point     ?
_symmetry_cell_setting     Orthorhombic
_symmetry_space_group_name_H-M     'P n m a'
loop_
    _symmetry_equiv_pos_as_xyz
    'x, y, z'
    '-x+1/2, -y, z+1/2'
    '-x, y+1/2, -z'
    'x+1/2, -y+1/2, -z+1/2'
    '-x, -y, -z'
    'x-1/2, y, -z-1/2'
    'x, -y-1/2, z'
    '-x-1/2, y-1/2, z-1/2'
_cell_length_a     17.844(2)
_cell_length_b     11.3036(16)
_cell_length_c     6.2981(8)
_cell_angle_alpha     90.00
_cell_angle_beta     90.00
_cell_angle_gamma     90.00
_cell_volume     1270.3(3)
_cell_formula_units_Z     4
_cell_measurement_reflns_used     7837
_cell_measurement_theta_min     2.28
_cell_measurement_theta_max     30.53
_cell_measurement_temperature     133(2)
_exptl_crystal_description     tablet
_exptl_crystal_colour     green
_exptl_crystal_size_max     0.38
_exptl_crystal_size_mid     0.20
_exptl_crystal_size_min     0.04
_exptl_crystal_density_diffrn     1.972
_exptl_crystal_density_meas     ?
_exptl_crystal_density_method     'not measured'
_exptl_crystal_F_000     740
_exptl_absorpt_coefficient_mu     1.943
_exptl_absorpt_correction_type     multi-scan
_exptl_absorpt_process_details     '(SADABS; Bruker, 1998)'
_exptl_absorpt_correction_T_min     0.5255
_exptl_absorpt_correction_T_max     0.9263
_exptl_special_details
;
;
_diffrn_ambient_temperature     133(2)
_diffrn_radiation_type     MoK\a
_diffrn_radiation_wavelength     0.71073
_diffrn_radiation_source     'fine-focus sealed tube'
_diffrn_radiation_monochromator     graphite
_diffrn_measurement_device_type     'Bruker SMART 1000 CCD'
_diffrn_measurement_method     '\w and \f'
_diffrn_detector_area_resol_mean     8.192
_diffrn_reflns_number     25354
_diffrn_reflns_av_R_equivalents     0.0256
_diffrn_reflns_av_sigmaI/netI     0.0115
_diffrn_reflns_theta_min     2.28
_diffrn_reflns_theta_max     30.54
_diffrn_reflns_theta_full     30.50
_diffrn_measured_fraction_theta_max     0.999
_diffrn_measured_fraction_theta_full     1.000
_diffrn_reflns_limit_h_min     -25
_diffrn_reflns_limit_h_max     25
_diffrn_reflns_limit_k_min     -16
_diffrn_reflns_limit_k_max     15
_diffrn_reflns_limit_l_min     -8
_diffrn_reflns_limit_l_max     8
_diffrn_standards_number     ?
_diffrn_standards_interval_count     ?
_diffrn_standards_interval_time     ?
_diffrn_standards_decay_%     ?
_refine_special_details
;
Refinement of <i>F</i>^2^ against ALL reflections. The weighted <i>R</i>-factor
<i>wR</i> and goodness of fit <i>S</i> are based on <i>F</i>^2^, conventional
<i>R</i>-factors <i>R</i> are based on <i>F</i>, with <i>F</i> set to zero for
negative <i>F</i>^2^. The threshold expression of <i>F</i>^2^ >
\s(<i>F</i>^2^) is used only for calculating <i>R</i>-factors(gt) <i>etc</i>.
and is not relevant to the choice of reflections for refinement.
<i>R</i>-factors based on <i>F</i>^2^ are statistically about twice as large
as those based on <i>F</i>, and <i>R</i>- factors based on ALL data will be
even larger.
;
_reflns_number_total     2023
_reflns_number_gt     1871
_reflns_threshold_expression     I>2\s(I)
_refine_ls_structure_factor_coef     Fsqd
_refine_ls_matrix_type     full
_refine_ls_R_factor_all     0.0180
_refine_ls_R_factor_gt     0.0154
_refine_ls_wR_factor_gt     0.0389
_refine_ls_wR_factor_ref     0.0408
_refine_ls_goodness_of_fit_ref     1.062
_refine_ls_restrained_S_all     1.062
_refine_ls_number_reflns     2023
_refine_ls_number_parameters     86
_refine_ls_number_restraints     0
_refine_ls_hydrogen_treatment     mixed
_refine_ls_weighting_scheme     calc
_refine_ls_weighting_details
         'calc w=1/[\s^2^(Fo^2^)+(0.0195P)^2^+1.0664P] where P=(Fo^2^+2Fc^2^)/3'
_atom_sites_solution_hydrogens     geom
_atom_sites_solution_primary     direct
_atom_sites_solution_secondary     difmap
_refine_ls_shift/su_max     0.001
_refine_ls_shift/su_mean     0.000
_refine_diff_density_max     0.478
_refine_diff_density_min     -0.407
_refine_ls_extinction_method     none
_refine_ls_extinction_coef     ?
loop_
    _atom_type_symbol
    _atom_type_description
    _atom_type_scat_dispersion_real
    _atom_type_scat_dispersion_imag
    _atom_type_scat_source
    'C' 'C' 0.0033 0.0016
                         'International Tables Vol C Tables 4.2.6.8 and 6.1.1.4'
    'H' 'H' 0.0000 0.0000
                         'International Tables Vol C Tables 4.2.6.8 and 6.1.1.4'
    'Mo' 'Mo' -1.6832 0.6857
                         'International Tables Vol C Tables 4.2.6.8 and 6.1.1.4'
_computing_data_collection     'SMART (Bruker, 1998)'
_computing_cell_refinement     'SAINT (Bruker, 1998)'
_computing_data_reduction     'SAINT (Bruker, 1998)'
_computing_structure_solution     'SHELXS97 (Sheldrick, 2008)'
_computing_structure_refinement     'SHELXL97 (Sheldrick, 2008)'
_computing_molecular_graphics     'XP (Siemens, 1994)'
_computing_publication_material     'SHELXL97 (Sheldrick, 2008)'
loop_
    _atom_site_type_symbol
    _atom_site_label
    _atom_site_fract_x
    _atom_site_fract_y
    _atom_site_fract_z
    _atom_site_U_iso_or_equiv
    _atom_site_adp_type
    _atom_site_calc_flag
    _atom_site_refinement_flags
    _atom_site_occupancy
    _atom_site_disorder_assembly
    _atom_site_disorder_group
    Mo Mo1 0.138195(8) 0.2500 0.59745(3) 0.01163(5) Uani d S 1 . .
    Mo Mo2 0.007079(8) 0.2500 0.42733(3) 0.01206(5) Uani d S 1 . .
    C C1 0.17862(12) 0.2500 0.9377(4) 0.0280(5) Uani d S 1 . .
    H H1 0.1548 0.2500 1.0725 0.034 Uiso calc SR 1 . .
    C C2 0.19390(8) 0.13719(15) 0.8514(3) 0.0261(3) Uani d . 1 . .
    H H2 0.1804 0.0715 0.9374 0.031 Uiso calc R 1 . .
    C C3 0.22664(8) 0.10988(14) 0.6537(3) 0.0247(3) Uani d . 1 . .
    H H3 0.2309 0.0280 0.6222 0.030 Uiso calc R 1 . .
    C C4 0.25402(8) 0.18763(15) 0.4960(3) 0.0231(3) Uani d . 1 . .
    H H4 0.2752 0.1511 0.3741 0.028 Uiso calc R 1 . .
    C C5 -0.11081(11) 0.2500 0.5604(4) 0.0225(4) Uani d S 1 . .
    H H5 -0.1318 0.2500 0.6991 0.027 Uiso calc SR 1 . .
    C C6 -0.09750(8) 0.13700(14) 0.4723(3) 0.0234(3) Uani d . 1 . .
    H H6 -0.1121 0.0714 0.5569 0.028 Uiso calc R 1 . .
    C C7 -0.06509(8) 0.10969(13) 0.2738(3) 0.0233(3) Uani d . 1 . .
    H H7 -0.0589 0.0278 0.2449 0.028 Uiso calc R 1 . .
    C C8 -0.04060(8) 0.18731(14) 0.1119(2) 0.0225(3) Uani d . 1 . .
    H H8 -0.0217 0.1507 -0.0129 0.027 Uiso calc R 1 . .
    H H9 0.0858(14) 0.155(2) 0.421(4) 0.058(8) Uiso d . 1 . .
    H H10 0.041(2) 0.2500 0.700(6) 0.061(11) Uiso d S 1 . .
loop_
    _atom_site_aniso_label
    _atom_site_aniso_U_11
    _atom_site_aniso_U_22
    _atom_site_aniso_U_33
    _atom_site_aniso_U_12
    _atom_site_aniso_U_13
    _atom_site_aniso_U_23
    Mo1 0.00941(7) 0.01301(8) 0.01246(8) 0.000 -0.00047(5) 0.000
    Mo2 0.00958(7) 0.01379(8) 0.01280(8) 0.000 -0.00056(5) 0.000
    C1 0.0166(9) 0.0542(16) 0.0133(10) 0.000 -0.0030(7) 0.000
    C2 0.0178(6) 0.0309(8) 0.0296(8) -0.0025(6) -0.0072(6) 0.0149(7)
    C3 0.0157(6) 0.0181(6) 0.0403(9) 0.0047(5) -0.0071(6) -0.0001(6)
    C4 0.0119(6) 0.0330(8) 0.0243(8) 0.0045(5) 0.0004(5) -0.0074(6)
    C5 0.0123(8) 0.0354(12) 0.0199(10) 0.000 0.0017(7) 0.000
    C6 0.0141(6) 0.0272(7) 0.0289(8) -0.0070(5) -0.0019(5) 0.0059(6)
    C7 0.0184(6) 0.0204(6) 0.0313(8) -0.0036(5) -0.0070(6) -0.0044(6)
    C8 0.0188(6) 0.0307(8) 0.0181(7) 0.0004(6) -0.0045(5) -0.0067(6)
_geom_special_details
;
All e.s.d.'s (except the e.s.d. in the dihedral angle between two l.s. planes)
are estimated using the full covariance matrix. The cell e.s.d.'s are taken
into account individually in the estimation of e.s.d.'s in distances, angles
and torsion angles; correlations between e.s.d.'s in cell parameters are only
used when they are defined by crystal symmetry. An approximate (isotropic)
treatment of cell e.s.d.'s is used for estimating e.s.d.'s involving l.s.
planes.
;
loop_
    _geom_bond_atom_site_label_1
    _geom_bond_atom_site_label_2
    _geom_bond_site_symmetry_2
    _geom_bond_distance
    _geom_bond_publ_flag
    Mo1 C1 . 2.261(2) y
    Mo1 C3 7_565 2.2638(14) ?
    Mo1 C3 . 2.2638(14) y
    Mo1 C2 7_565 2.2740(15) ?
    Mo1 C2 . 2.2740(15) y
    Mo1 C4 7_565 2.2753(14) ?
    Mo1 C4 . 2.2753(14) y
    Mo1 Mo2 . 2.5732(4) y
    Mo1 H9 . 1.81(3) y
    Mo1 H10 . 1.85(4) y
    Mo2 C7 . 2.2603(14) y
    Mo2 C7 7_565 2.2603(14) ?
    Mo2 C5 . 2.264(2) y
    Mo2 C8 . 2.2742(15) y
    Mo2 C8 7_565 2.2742(15) ?
    Mo2 C6 . 2.2789(14) y
    Mo2 C6 7_565 2.2789(14) ?
    Mo2 H9 . 1.77(3) y
    Mo2 H10 . 1.82(4) y
    C1 C2 . 1.413(2) ?
    C1 C2 7_565 1.413(2) ?
    C1 H1 . 0.9500 ?
    C2 C3 . 1.409(2) ?
    C2 H2 . 0.9500 ?
    C3 C4 . 1.414(2) ?
    C3 H3 . 0.9500 ?
    C4 C4 7_565 1.410(3) ?
    C4 H4 . 0.9500 ?
    C5 C6 . 1.4128(19) ?
    C5 C6 7_565 1.4128(19) ?
    C5 H5 . 0.9500 ?
    C6 C7 . 1.412(2) ?
    C6 H6 . 0.9500 ?
    C7 C8 . 1.414(2) ?
    C7 H7 . 0.9500 ?
    C8 C8 7_565 1.417(3) ?
    C8 H8 . 0.9500 ?
loop_
    _geom_angle_atom_site_label_1
    _geom_angle_atom_site_label_2
    _geom_angle_atom_site_label_3
    _geom_angle_site_symmetry_1
    _geom_angle_site_symmetry_3
    _geom_angle
    _geom_angle_publ_flag
    C1 Mo1 C3 . 7_565 68.24(6) ?
    C1 Mo1 C3 . . 68.24(6) ?
    C3 Mo1 C3 7_565 . 88.79(8) ?
    C1 Mo1 C2 . 7_565 36.30(5) ?
    C3 Mo1 C2 7_565 7_565 36.19(6) ?
    C3 Mo1 C2 . 7_565 88.71(6) ?
    C1 Mo1 C2 . . 36.30(5) ?
    C3 Mo1 C2 7_565 . 88.71(6) ?
    C3 Mo1 C2 . . 36.19(6) ?
    C2 Mo1 C2 7_565 . 68.21(9) ?
    C1 Mo1 C4 . 7_565 88.65(7) ?
    C3 Mo1 C4 7_565 7_565 36.29(6) ?
    C3 Mo1 C4 . 7_565 68.13(6) ?
    C2 Mo1 C4 7_565 7_565 68.09(6) ?
    C2 Mo1 C4 . 7_565 88.53(6) ?
    C1 Mo1 C4 . . 88.65(7) ?
    C3 Mo1 C4 7_565 . 68.13(6) ?
    C3 Mo1 C4 . . 36.29(6) ?
    C2 Mo1 C4 7_565 . 88.53(6) ?
    C2 Mo1 C4 . . 68.09(6) ?
    C4 Mo1 C4 7_565 . 36.10(8) ?
    C1 Mo1 Mo2 . . 133.21(6) ?
    C3 Mo1 Mo2 7_565 . 134.35(4) ?
    C3 Mo1 Mo2 . . 134.35(4) ?
    C2 Mo1 Mo2 7_565 . 133.65(4) ?
    C2 Mo1 Mo2 . . 133.65(4) ?
    C4 Mo1 Mo2 7_565 . 135.14(4) ?
    C4 Mo1 Mo2 . . 135.14(4) ?
    C1 Mo1 H9 . . 138.4(8) ?
    C3 Mo1 H9 7_565 . 150.9(8) ?
    C3 Mo1 H9 . . 92.2(8) ?
    C2 Mo1 H9 7_565 . 172.9(8) ?
    C2 Mo1 H9 . . 108.9(8) ?
    C4 Mo1 H9 7_565 . 118.8(8) ?
    C4 Mo1 H9 . . 96.4(8) ?
    Mo2 Mo1 H9 . . 43.5(8) ?
    C1 Mo1 H10 . . 88.2(12) ?
    C3 Mo1 H10 7_565 . 126.8(6) ?
    C3 Mo1 H10 . . 126.8(6) ?
    C2 Mo1 H10 7_565 . 99.5(10) ?
    C2 Mo1 H10 . . 99.5(10) ?
    C4 Mo1 H10 7_565 . 161.7(2) ?
    C4 Mo1 H10 . . 161.7(2) ?
    Mo2 Mo1 H10 . . 45.0(12) ?
    H9 Mo1 H10 . . 74.3(12) ?
    C7 Mo2 C7 . 7_565 89.12(8) ?
    C7 Mo2 C5 . . 68.23(5) ?
    C7 Mo2 C5 7_565 . 68.23(5) ?
    C7 Mo2 C8 . . 36.34(6) ?
    C7 Mo2 C8 7_565 . 68.40(6) ?
    C5 Mo2 C8 . . 88.61(7) ?
    C7 Mo2 C8 . 7_565 68.40(6) ?
    C7 Mo2 C8 7_565 7_565 36.34(6) ?
    C5 Mo2 C8 . 7_565 88.61(7) ?
    C8 Mo2 C8 . 7_565 36.31(8) ?
    C7 Mo2 C6 . . 36.23(6) ?
    C7 Mo2 C6 7_565 . 88.85(6) ?
    C5 Mo2 C6 . . 36.23(5) ?
    C8 Mo2 C6 . . 68.13(6) ?
    C8 Mo2 C6 7_565 . 88.67(6) ?
    C7 Mo2 C6 . 7_565 88.85(6) ?
    C7 Mo2 C6 7_565 7_565 36.23(6) ?
    C5 Mo2 C6 . 7_565 36.23(5) ?
    C8 Mo2 C6 . 7_565 88.67(6) ?
    C8 Mo2 C6 7_565 7_565 68.13(6) ?
    C6 Mo2 C6 . 7_565 68.18(8) ?
    C7 Mo2 Mo1 . . 134.12(4) ?
    C7 Mo2 Mo1 7_565 . 134.12(4) ?
    C5 Mo2 Mo1 . . 133.67(6) ?
    C8 Mo2 Mo1 . . 134.73(4) ?
    C8 Mo2 Mo1 7_565 . 134.73(4) ?
    C6 Mo2 Mo1 . . 133.85(4) ?
    C6 Mo2 Mo1 7_565 . 133.85(4) ?
    C7 Mo2 H9 . . 90.9(8) ?
    C7 Mo2 H9 7_565 . 150.4(8) ?
    C5 Mo2 H9 . . 138.2(9) ?
    C8 Mo2 H9 . . 95.0(8) ?
    C8 Mo2 H9 7_565 . 117.8(8) ?
    C6 Mo2 H9 . . 108.1(9) ?
    C6 Mo2 H9 7_565 . 173.4(8) ?
    Mo1 Mo2 H9 . . 44.6(8) ?
    C7 Mo2 H10 . . 126.4(6) ?
    C7 Mo2 H10 7_565 . 126.4(6) ?
    C5 Mo2 H10 . . 87.8(12) ?
    C8 Mo2 H10 . . 161.5(2) ?
    C8 Mo2 H10 7_565 . 161.5(2) ?
    C6 Mo2 H10 . . 99.0(10) ?
    C6 Mo2 H10 7_565 . 99.0(10) ?
    Mo1 Mo2 H10 . . 45.9(12) ?
    H9 Mo2 H10 . . 75.9(12) ?
    C2 C1 C2 . 7_565 129.0(2) ?
    C2 C1 Mo1 . . 72.36(11) ?
    C2 C1 Mo1 7_565 . 72.36(11) ?
    C2 C1 H1 . . 115.5 ?
    C2 C1 H1 7_565 . 115.5 ?
    Mo1 C1 H1 . . 134.8 ?
    C3 C2 C1 . . 128.13(16) ?
    C3 C2 Mo1 . . 71.51(9) ?
    C1 C2 Mo1 . . 71.34(11) ?
    C3 C2 H2 . . 115.9 ?
    C1 C2 H2 . . 115.9 ?
    Mo1 C2 H2 . . 136.7 ?
    C2 C3 C4 . . 128.89(14) ?
    C2 C3 Mo1 . . 72.30(8) ?
    C4 C3 Mo1 . . 72.30(8) ?
    C2 C3 H3 . . 115.6 ?
    C4 C3 H3 . . 115.6 ?
    Mo1 C3 H3 . . 134.8 ?
    C4 C4 C3 7_565 . 128.44(9) ?
    C4 C4 Mo1 7_565 . 71.95(4) ?
    C3 C4 Mo1 . . 71.42(8) ?
    C4 C4 H4 7_565 . 115.8 ?
    C3 C4 H4 . . 115.8 ?
    Mo1 C4 H4 . . 136.3 ?
    C6 C5 C6 . 7_565 129.4(2) ?
    C6 C5 Mo2 . . 72.45(10) ?
    C6 C5 Mo2 7_565 . 72.45(10) ?
    C6 C5 H5 . . 115.3 ?
    C6 C5 H5 7_565 . 115.3 ?
    Mo2 C5 H5 . . 134.9 ?
    C7 C6 C5 . . 127.92(15) ?
    C7 C6 Mo2 . . 71.17(8) ?
    C5 C6 Mo2 . . 71.32(10) ?
    C7 C6 H6 . . 116.0 ?
    C5 C6 H6 . . 116.0 ?
    Mo2 C6 H6 . . 137.1 ?
    C6 C7 C8 . . 129.00(14) ?
    C6 C7 Mo2 . . 72.60(8) ?
    C8 C7 Mo2 . . 72.36(8) ?
    C6 C7 H7 . . 115.5 ?
    C8 C7 H7 . . 115.5 ?
    Mo2 C7 H7 . . 134.4 ?
    C7 C8 C8 . 7_565 128.35(9) ?
    C7 C8 Mo2 . . 71.30(8) ?
    C8 C8 Mo2 7_565 . 71.84(4) ?
    C7 C8 H8 . . 115.8 ?
    C8 C8 H8 7_565 . 115.8 ?
    Mo2 C8 H8 . . 136.5 ?
    Mo1 H9 Mo2 . . 92.0(10)
                         y
    Mo1 H10 Mo2 . . 89(2) y
loop_
    _geom_torsion_atom_site_label_1
    _geom_torsion_atom_site_label_2
    _geom_torsion_atom_site_label_3
    _geom_torsion_atom_site_label_4
    _geom_torsion_site_symmetry_1
    _geom_torsion_site_symmetry_2
    _geom_torsion_site_symmetry_3
    _geom_torsion_site_symmetry_4
    _geom_torsion
    _geom_torsion_publ_flag
    C1 Mo1 Mo2 C7 . . . . -102.21(6) ?
    C3 Mo1 Mo2 C7 7_565 . . . 155.85(9) ?
    C3 Mo1 Mo2 C7 . . . . -0.26(9) ?
    C2 Mo1 Mo2 C7 7_565 . . . -153.00(9) ?
    C2 Mo1 Mo2 C7 . . . . -51.41(9) ?
    C4 Mo1 Mo2 C7 7_565 . . . 103.85(9) ?
    C4 Mo1 Mo2 C7 . . . . 51.74(9) ?
    C1 Mo1 Mo2 C7 . . . 7_565 102.21(6) ?
    C3 Mo1 Mo2 C7 7_565 . . 7_565 0.26(9) ?
    C3 Mo1 Mo2 C7 . . . 7_565 -155.85(9) ?
    C2 Mo1 Mo2 C7 7_565 . . 7_565 51.41(9) ?
    C2 Mo1 Mo2 C7 . . . 7_565 153.00(9) ?
    C4 Mo1 Mo2 C7 7_565 . . 7_565 -51.74(9) ?
    C4 Mo1 Mo2 C7 . . . 7_565 -103.85(9) ?
    C1 Mo1 Mo2 C5 . . . . 0.0 ?
    C3 Mo1 Mo2 C5 7_565 . . . -101.94(6) ?
    C3 Mo1 Mo2 C5 . . . . 101.94(6) ?
    C2 Mo1 Mo2 C5 7_565 . . . -50.79(7) ?
    C2 Mo1 Mo2 C5 . . . . 50.79(7) ?
    C4 Mo1 Mo2 C5 7_565 . . . -153.94(6) ?
    C4 Mo1 Mo2 C5 . . . . 153.94(6) ?
    C1 Mo1 Mo2 C8 . . . . -153.98(6) ?
    C3 Mo1 Mo2 C8 7_565 . . . 104.07(9) ?
    C3 Mo1 Mo2 C8 . . . . -52.04(9) ?
    C2 Mo1 Mo2 C8 7_565 . . . 155.22(9) ?
    C2 Mo1 Mo2 C8 . . . . -103.19(9) ?
    C4 Mo1 Mo2 C8 7_565 . . . 52.08(9) ?
    C4 Mo1 Mo2 C8 . . . . -0.04(8) ?
    C1 Mo1 Mo2 C8 . . . 7_565 153.98(6) ?
    C3 Mo1 Mo2 C8 7_565 . . 7_565 52.04(9) ?
    C3 Mo1 Mo2 C8 . . . 7_565 -104.07(9) ?
    C2 Mo1 Mo2 C8 7_565 . . 7_565 103.19(9) ?
    C2 Mo1 Mo2 C8 . . . 7_565 -155.22(9) ?
    C4 Mo1 Mo2 C8 7_565 . . 7_565 0.04(8) ?
    C4 Mo1 Mo2 C8 . . . 7_565 -52.08(9) ?
    C1 Mo1 Mo2 C6 . . . . -51.00(6) ?
    C3 Mo1 Mo2 C6 7_565 . . . -152.94(9) ?
    C3 Mo1 Mo2 C6 . . . . 50.94(9) ?
    C2 Mo1 Mo2 C6 7_565 . . . -101.80(9) ?
    C2 Mo1 Mo2 C6 . . . . -0.21(9) ?
    C4 Mo1 Mo2 C6 7_565 . . . 155.06(9) ?
    C4 Mo1 Mo2 C6 . . . . 102.94(9) ?
    C1 Mo1 Mo2 C6 . . . 7_565 51.00(6) ?
    C3 Mo1 Mo2 C6 7_565 . . 7_565 -50.94(9) ?
    C3 Mo1 Mo2 C6 . . . 7_565 152.94(9) ?
    C2 Mo1 Mo2 C6 7_565 . . 7_565 0.21(9) ?
    C2 Mo1 Mo2 C6 . . . 7_565 101.80(9) ?
    C4 Mo1 Mo2 C6 7_565 . . 7_565 -102.94(9) ?
    C4 Mo1 Mo2 C6 . . . 7_565 -155.06(9) ?
    C3 Mo1 C1 C2 7_565 . . . -120.18(12) ?
    C3 Mo1 C1 C2 . . . . -22.42(10) ?
    C2 Mo1 C1 C2 7_565 . . . -142.6(2) ?
    C4 Mo1 C1 C2 7_565 . . . -89.35(11) ?
    C4 Mo1 C1 C2 . . . . -53.24(11) ?
    Mo2 Mo1 C1 C2 . . . . 108.70(10) ?
    C3 Mo1 C1 C2 7_565 . . 7_565 22.42(10) ?
    C3 Mo1 C1 C2 . . . 7_565 120.18(12) ?
    C2 Mo1 C1 C2 . . . 7_565 142.6(2) ?
    C4 Mo1 C1 C2 7_565 . . 7_565 53.24(11) ?
    C4 Mo1 C1 C2 . . . 7_565 89.35(11) ?
    Mo2 Mo1 C1 C2 . . . 7_565 -108.70(10) ?
    C2 C1 C2 C3 7_565 . . . -1.8(4) ?
    Mo1 C1 C2 C3 . . . . 46.32(16) ?
    C2 C1 C2 Mo1 7_565 . . . -48.2(2) ?
    C1 Mo1 C2 C3 . . . . -143.14(15) ?
    C3 Mo1 C2 C3 7_565 . . . -89.72(11) ?
    C2 Mo1 C2 C3 7_565 . . . -120.36(8) ?
    C4 Mo1 C2 C3 7_565 . . . -53.42(10) ?
    C4 Mo1 C2 C3 . . . . -22.83(9) ?
    Mo2 Mo1 C2 C3 . . . . 109.41(8) ?
    C3 Mo1 C2 C1 7_565 . . . 53.42(11) ?
    C3 Mo1 C2 C1 . . . . 143.14(15) ?
    C2 Mo1 C2 C1 7_565 . . . 22.78(12) ?
    C4 Mo1 C2 C1 7_565 . . . 89.72(11) ?
    C4 Mo1 C2 C1 . . . . 120.31(12) ?
    Mo2 Mo1 C2 C1 . . . . -107.45(11) ?
    C1 C2 C3 C4 . . . . 1.9(3) ?
    Mo1 C2 C3 C4 . . . . 48.12(14) ?
    C1 C2 C3 Mo1 . . . . -46.26(17) ?
    C1 Mo1 C3 C2 . . . . 22.48(9) ?
    C3 Mo1 C3 C2 7_565 . . . 89.47(10) ?
    C2 Mo1 C3 C2 7_565 . . . 53.27(10) ?
    C4 Mo1 C3 C2 7_565 . . . 120.12(10) ?
    C4 Mo1 C3 C2 . . . . 142.53(14) ?
    Mo2 Mo1 C3 C2 . . . . -107.37(9) ?
    C1 Mo1 C3 C4 . . . . -120.06(10) ?
    C3 Mo1 C3 C4 7_565 . . . -53.07(11) ?
    C2 Mo1 C3 C4 7_565 . . . -89.27(10) ?
    C2 Mo1 C3 C4 . . . . -142.53(14) ?
    C4 Mo1 C3 C4 7_565 . . . -22.42(7) ?
    Mo2 Mo1 C3 C4 . . . . 110.10(9) ?
    C2 C3 C4 C4 . . . 7_565 -1.3(2) ?
    Mo1 C3 C4 C4 . . . 7_565 46.82(7) ?
    C2 C3 C4 Mo1 . . . . -48.12(14) ?
    C1 Mo1 C4 C4 . . . 7_565 -89.56(2) ?
    C3 Mo1 C4 C4 7_565 . . 7_565 -22.52(6) ?
    C3 Mo1 C4 C4 . . . 7_565 -143.08(8) ?
    C2 Mo1 C4 C4 7_565 . . 7_565 -53.25(5) ?
    C2 Mo1 C4 C4 . . . 7_565 -120.30(5) ?
    Mo2 Mo1 C4 C4 . . . 7_565 109.12(5) ?
    C1 Mo1 C4 C3 . . . . 53.52(9) ?
    C3 Mo1 C4 C3 7_565 . . . 120.56(13) ?
    C2 Mo1 C4 C3 7_565 . . . 89.83(10) ?
    C2 Mo1 C4 C3 . . . . 22.78(9) ?
    C4 Mo1 C4 C3 7_565 . . . 143.08(8) ?
    Mo2 Mo1 C4 C3 . . . . -107.80(9) ?
    C7 Mo2 C5 C6 . . . . 22.41(10) ?
    C7 Mo2 C5 C6 7_565 . . . 120.56(12) ?
    C8 Mo2 C5 C6 . . . . 53.32(11) ?
    C8 Mo2 C5 C6 7_565 . . . 89.65(11) ?
    C6 Mo2 C5 C6 7_565 . . . 143.0(2) ?
    Mo1 Mo2 C5 C6 . . . . -108.51(10) ?
    C7 Mo2 C5 C6 . . . 7_565 -120.56(12) ?
    C7 Mo2 C5 C6 7_565 . . 7_565 -22.41(10) ?
    C8 Mo2 C5 C6 . . . 7_565 -89.65(11) ?
    C8 Mo2 C5 C6 7_565 . . 7_565 -53.32(11) ?
    C6 Mo2 C5 C6 . . . 7_565 -143.0(2) ?
    Mo1 Mo2 C5 C6 . . . 7_565 108.51(10) ?
    C6 C5 C6 C7 7_565 . . . 2.0(4) ?
    Mo2 C5 C6 C7 . . . . -45.95(16) ?
    C6 C5 C6 Mo2 7_565 . . . 48.0(2) ?
    C7 Mo2 C6 C7 7_565 . . . 90.09(11) ?
    C5 Mo2 C6 C7 . . . . 143.20(15) ?
    C8 Mo2 C6 C7 . . . . 22.96(9) ?
    C8 Mo2 C6 C7 7_565 . . . 53.74(10) ?
    C6 Mo2 C6 C7 7_565 . . . 120.65(8) ?
    Mo1 Mo2 C6 C7 . . . . -108.80(9) ?
    C7 Mo2 C6 C5 . . . . -143.20(15) ?
    C7 Mo2 C6 C5 7_565 . . . -53.11(11) ?
    C8 Mo2 C6 C5 . . . . -120.24(12) ?
    C8 Mo2 C6 C5 7_565 . . . -89.46(11) ?
    C6 Mo2 C6 C5 7_565 . . . -22.55(12) ?
    Mo1 Mo2 C6 C5 . . . . 108.00(11) ?
    C5 C6 C7 C8 . . . . -2.5(3) ?
    Mo2 C6 C7 C8 . . . . -48.52(14) ?
    C5 C6 C7 Mo2 . . . . 46.00(16) ?
    C7 Mo2 C7 C6 7_565 . . . -89.25(10) ?
    C5 Mo2 C7 C6 . . . . -22.41(9) ?
    C8 Mo2 C7 C6 . . . . -142.34(13) ?
    C8 Mo2 C7 C6 7_565 . . . -119.89(10) ?
    C6 Mo2 C7 C6 7_565 . . . -53.01(10) ?
    Mo1 Mo2 C7 C6 . . . . 108.01(9) ?
    C7 Mo2 C7 C8 7_565 . . . 53.09(10) ?
    C5 Mo2 C7 C8 . . . . 119.93(10) ?
    C8 Mo2 C7 C8 7_565 . . . 22.45(7) ?
    C6 Mo2 C7 C8 . . . . 142.34(13) ?
    C6 Mo2 C7 C8 7_565 . . . 89.33(10) ?
    Mo1 Mo2 C7 C8 . . . . -109.65(9) ?
    C6 C7 C8 C8 . . . 7_565 2.0(2) ?
    Mo2 C7 C8 C8 . . . 7_565 -46.58(7) ?
    C6 C7 C8 Mo2 . . . . 48.61(14) ?
    C7 Mo2 C8 C7 7_565 . . . -120.70(12) ?
    C5 Mo2 C8 C7 . . . . -53.62(8) ?
    C8 Mo2 C8 C7 7_565 . . . -143.16(8) ?
    C6 Mo2 C8 C7 . . . . -22.90(9) ?
    C6 Mo2 C8 C7 7_565 . . . -89.86(10) ?
    Mo1 Mo2 C8 C7 . . . . 107.88(8) ?
    C7 Mo2 C8 C8 . . . 7_565 143.16(8) ?
    C7 Mo2 C8 C8 7_565 . . 7_565 22.47(5) ?
    C5 Mo2 C8 C8 . . . 7_565 89.54(2) ?
    C6 Mo2 C8 C8 . . . 7_565 120.26(5) ?
    C6 Mo2 C8 C8 7_565 . . 7_565 53.30(5) ?
    Mo1 Mo2 C8 C8 . . . 7_565 -108.96(5) ?
data_global
_journal_date_recd_electronic     2008-12-10
_journal_date_accepted     2008-12-11
_journal_name_full     'Acta Crystallographica, Section E'
_journal_year     2009
_journal_volume     65
_journal_issue      1
_journal_page_first     m96
_journal_page_last     m96
_journal_paper_category     QM
_journal_coeditor_code     BT2832
_publ_contact_author
;
        Peter G. Jones
        Institut f\"ur Anorganische und Analytische Chemie
        Technische Universit\"at Braunschweig
        Postfach 3329
        38023 Braunschweig
        Germany
;
_publ_contact_author_email     p.jones@tu-bs.de
_publ_contact_author_fax     '049 531 391-5387'
_publ_contact_author_phone     '049 531 391-5382'
_publ_section_title
;
Bis(\h^7^-cycloheptatrienyl)tri-\m-hydrido-dimolybdenum(0,I)
;
loop_
    _publ_author_name
    _publ_author_address
    'Jones, Peter G.'
;     Institut f\"ur Anorganische und Analytische Chemie
      Technische Universit\"at Braunschweig
      Postfach 3329
      38023 Braunschweig
      Germany
;
    'Hrib, Cristian G.'
;     Institut f\"ur Anorganische und Analytische Chemie
      Technische Universit\"at Braunschweig
      Postfach 3329
      38023 Braunschweig
      Germany
;
    'Randoll, S\"oren'
;     Institut f\"ur Anorganische und Analytische Chemie
      Technische Universit\"at Braunschweig
      Postfach 3329
      38023 Braunschweig
      Germany
;
    'Wu, Xian'
;     Institut f\"ur Anorganische und Analytische Chemie
      Technische Universit\"at Braunschweig
      Postfach 3329
      38023 Braunschweig
      Germany
;
    'Tamm, Matthias'
;     Institut f\"ur Anorganische und Analytische Chemie
      Technische Universit\"at Braunschweig
      Postfach 3329
      38023 Braunschweig
      Germany
;
