# Supplementary material for: Bis(η7-cyclo­hepta­trien­yl)tri-μ-hydrido-dimolybdenum(0,I)
Source: Acta Crystallogr Sect E Struct Rep Online. 2008 Dec 17;65(Pt 1):m96. doi: 10.1107/S1600536808042244 (PMC2967928; doi:10.1107/S1600536808042244)
Supplement: Supplementary file 2 [file e-65-00m96-Isup2.hkl]

# 
# h,k,l, Fc-squared, Fo-squared, sigma(Fo-squared) and status flag 
# 
data_I
_shelx_title ' dpet19a in Pnma am 13.05.2006' 
_shelx_refln_list_code          4 
_shelx_F_calc_maximum      390.47 
_exptl_crystal_F_000       740.00 
_reflns_d_resolution_high  0.6994 
 
loop_ 
 _symmetry_equiv_pos_as_xyz 
 'x, y, z' 
 '-x+1/2, -y, z+1/2' 
 '-x, y+1/2, -z' 
 'x+1/2, -y+1/2, -z+1/2' 
 '-x, -y, -z' 
 'x-1/2, y, -z-1/2' 
 'x, -y-1/2, z' 
 '-x-1/2, y-1/2, z-1/2' 
 
_cell_length_a    17.8435 
_cell_length_b    11.3036 
_cell_length_c     6.2981 
_cell_angle_alpha  90.000 
_cell_angle_beta   90.000 
_cell_angle_gamma  90.000 
 
_shelx_F_squared_multiplier     1.000 
 
loop_ 
 _refln_index_h 
 _refln_index_k 
 _refln_index_l 
 _refln_F_squared_calc 
 _refln_F_squared_meas 
 _refln_F_squared_sigma 
 _refln_observed_status 
   2   0   0     6734.11     7266.95    101.82 o 
   4   0   0     2536.36     2621.97     28.01 o 
   6   0   0    10626.69    10244.51    101.04 o 
   8   0   0    32617.85    33444.01    322.62 o 
  10   0   0      222.22      239.89      8.41 o 
  12   0   0      924.29     1023.78     17.67 o 
  14   0   0    12159.67    12681.14    128.51 o 
  16   0   0     6866.67     6998.37     81.46 o 
  18   0   0      384.24      379.71     16.68 o 
  20   0   0     2858.55     2960.71     70.66 o 
  22   0   0     7076.62     7262.17    158.15 o 
  24   0   0       45.21       50.22     21.73 o 
   2   1   0    14032.61    14923.03    120.15 o 
   4   1   0    23872.28    26273.48    202.21 o 
   6   1   0     3296.46     3263.61     25.44 o 
   8   1   0    12311.52    12517.30    104.29 o 
  10   1   0     9245.86     9349.28     69.65 o 
  12   1   0      828.99      866.20     10.88 o 
  14   1   0      158.69      153.99      5.29 o 
  16   1   0    17980.65    19247.87    145.87 o 
  18   1   0     4424.41     4447.65     53.45 o 
  20   1   0      299.99      295.30     11.46 o 
  22   1   0     2706.87     2719.98     53.76 o 
  24   1   0     8117.96     8320.77    127.34 o 
   0   2   0   152463.73   132295.97   2544.29 o 
   2   2   0    12893.24    12969.82     92.11 o 
   4   2   0      118.04      121.62      3.39 o 
   6   2   0    31450.88    31053.40    231.27 o 
   8   2   0    42023.69    43224.02    317.35 o 
  10   2   0       92.33       86.31      3.62 o 
  12   2   0      870.29      855.37     10.95 o 
  14   2   0    11348.60    11267.38     81.52 o 
  16   2   0     6062.07     6638.58     57.49 o 
  18   2   0      651.76      664.37     16.13 o 
  20   2   0     2582.25     2556.34     82.77 o 
  22   2   0     6099.33     6182.25     98.23 o 
  24   2   0       95.31      132.18     20.37 o 
   2   3   0    24522.27    24709.89    167.86 o 
   4   3   0      909.15     1006.38      9.16 o 
   6   3   0     7948.71     8101.29     77.10 o 
   8   3   0    14103.29    14248.87    103.12 o 
  10   3   0     4284.37     3923.95     30.67 o 
  12   3   0      803.11      756.36     10.81 o 
  14   3   0      150.02      154.00      5.56 o 
  16   3   0    15584.42    16024.61    142.60 o 
  18   3   0     2840.39     2850.21     35.44 o 
  20   3   0       23.32       20.71      9.08 o 
  22   3   0     2991.35     3083.04     58.41 o 
  24   3   0     8392.20     8106.46    178.37 o 
   0   4   0    29512.55    28032.22    321.22 o 
   2   4   0    13197.53    13548.15     93.24 o 
   4   4   0      255.92      288.61      4.78 o 
   6   4   0    40143.89    41451.91    302.68 o 
   8   4   0    39054.61    39910.17    271.65 o 
  10   4   0        0.19       -1.70      2.66 o 
  12   4   0      621.00      499.85     11.36 o 
  14   4   0    13609.37    13472.76     96.78 o 
  16   4   0     5226.18     5125.02     53.15 o 
  18   4   0      245.79      243.77     15.56 o 
  20   4   0     1196.24     1135.05     26.53 o 
  22   4   0     5048.98     5064.28    121.40 o 
  24   4   0      284.11      274.20     30.82 o 
   2   5   0    17459.04    17562.39    130.73 o 
   4   5   0       90.35      121.16      3.50 o 
   6   5   0     3647.71     4047.26     31.84 o 
   8   5   0    10191.14    10457.49     76.86 o 
  10   5   0     7755.32     7686.86     56.45 o 
  12   5   0      750.74      807.37     12.43 o 
  14   5   0      804.38      809.65     12.28 o 
  16   5   0     9877.26    10041.86     93.04 o 
  18   5   0     1688.56     1668.24     36.71 o 
  20   5   0      231.19      211.99     20.25 o 
  22   5   0     2350.69     2351.35     72.43 o 
  24   5   0     7875.40     7533.45    210.21 o 
   0   6   0    42185.44    41797.55    476.40 o 
   2   6   0     6939.71     7144.06     53.26 o 
   4   6   0      355.19      416.20      6.71 o 
   6   6   0    20650.31    20827.85    155.66 o 
   8   6   0    21372.67    21838.72    156.99 o 
  10   6   0      394.01      383.30      7.53 o 
  12   6   0      500.51      512.64      9.20 o 
  14   6   0    17998.83    18050.77    138.81 o 
  16   6   0     4146.31     4059.80     72.13 o 
  18   6   0        5.53       -2.95     12.19 o 
  20   6   0      335.34      307.16     23.51 o 
  22   6   0     5046.03     5010.32    157.12 o 
   2   7   0     9845.79     9710.74     69.04 o 
   4   7   0     1617.93     1564.36     14.44 o 
   6   7   0      573.65      585.05      7.97 o 
   8   7   0     7488.21     7607.17     56.04 o 
  10   7   0    11142.99    11228.65     83.67 o 
  12   7   0      717.17      721.04     13.34 o 
  14   7   0      432.70      450.03     10.54 o 
  16   7   0     6755.79     6576.04     99.48 o 
  18   7   0     1697.88     1712.20     46.55 o 
  20   7   0      880.41      893.91     43.50 o 
  22   7   0     1858.00     1894.52     66.48 o 
   0   8   0    40248.58    41782.21    402.90 o 
   2   8   0     4008.23     3948.77     30.89 o 
   4   8   0      368.58      361.60      8.90 o 
   6   8   0    11921.81    11734.29     83.74 o 
   8   8   0    12965.33    12914.73     92.21 o 
  10   8   0     1717.85     1764.09     20.22 o 
  12   8   0      484.72      467.58     10.76 o 
  14   8   0    13519.88    13351.51    139.80 o 
  16   8   0     2951.83     2819.83     62.77 o 
  18   8   0       20.48       16.56     15.05 o 
  20   8   0      669.57      684.71     39.98 o 
  22   8   0     4646.01     4520.47    118.15 o 
   2   9   0     6911.10     7033.69     58.54 o 
   4   9   0      618.64      660.16      9.56 o 
   6   9   0      301.92      291.69      7.06 o 
   8   9   0     6970.01     6729.41     58.04 o 
  10   9   0     4938.53     4986.34     84.17 o 
  12   9   0      597.88      591.64     14.76 o 
  14   9   0        3.64        2.02      7.97 o 
  16   9   0     7080.07     7127.16    261.51 o 
  18   9   0     2051.59     2045.28     87.58 o 
  20   9   0      521.35      509.72     38.74 o 
   0  10   0    17988.98    18173.56    195.34 o 
   2  10   0     3252.56     3219.06     29.43 o 
   4  10   0      501.20      448.77      9.21 o 
   6  10   0    12191.50    12076.39    103.96 o 
   8  10   0    11737.93    11704.36    137.19 o 
  10  10   0     1332.73     1304.08     20.92 o 
  12  10   0      318.87      322.11     14.05 o 
  14  10   0     6453.61     6426.37     81.66 o 
  16  10   0     2220.55     2248.60     73.68 o 
  18  10   0      294.02      275.72     31.14 o 
  20  10   0     1265.62     1254.09     55.60 o 
   2  11   0     5242.35     5284.21     60.23 o 
   4  11   0        6.50       -1.30      5.51 o 
   6  11   0      925.92      925.69     20.96 o 
   8  11   0     4581.49     4500.84     50.50 o 
  10  11   0     1791.99     1825.51     33.44 o 
  12  11   0      379.69      389.08     15.87 o 
  14  11   0        0.52        6.96     13.02 o 
  16  11   0     6243.72     6170.39    144.31 o 
  18  11   0     1318.97     1231.34     54.62 o 
   0  12   0    11137.78    11194.58    222.79 o 
   2  12   0     2413.67     2425.03     33.39 o 
   4  12   0        7.59       -0.01      6.95 o 
   6  12   0     7475.98     7345.99     81.99 o 
   8  12   0     9147.04     9285.59    124.69 o 
  10  12   0       28.00        0.95     10.30 o 
  12  12   0      142.80      168.71     15.15 o 
  14  12   0     5173.23     5144.54    101.58 o 
  16  12   0     1847.37     1844.55     65.33 o 
   2  13   0     2985.85     2945.68     65.28 o 
   4  13   0       70.32       40.03     14.63 o 
   6  13   0     1379.96     1422.23     35.80 o 
   8  13   0     1543.11     1565.37     38.54 o 
  10  13   0     2801.00     2669.66     54.78 o 
  12  13   0      232.83      215.74     19.49 o 
  14  13   0      403.28      497.69     30.84 o 
   0  14   0    11582.38    12096.94    370.17 o 
   2  14   0     1379.91     1318.88     41.56 o 
   4  14   0      133.42      134.96     19.05 o 
   6  14   0     2930.45     2958.53     72.76 o 
   8  14   0     5679.11     5790.47    113.67 o 
  10  14   0       82.16      148.78     49.35 o 
  12  14   0      119.52      119.23     24.26 o 
   2  15   0     1691.41     1608.97     62.26 o 
   4  15   0      240.30      256.21     31.48 o 
   6  15   0      822.61      879.74     47.87 o 
   8  15   0     1035.57     1046.10     52.25 o 
   0  16   0     7468.18     8089.23    272.66 o 
   2  16   0      870.19      897.91     80.26 o 
   1   0   1    49734.58    48450.18    641.89 o 
   2   0   1    24525.66    25473.98    271.06 o 
   3   0   1      358.36      336.93      4.81 o 
   4   0   1      996.47     1066.07     11.53 o 
   5   0   1      341.90      413.35      5.09 o 
   7   0   1    34812.51    33294.44    304.33 o 
   8   0   1       72.38      126.57      3.64 o 
   9   0   1    20515.99    21680.42    160.00 o 
  10   0   1      268.38      287.43      5.93 o 
  11   0   1       41.08       59.06      3.53 o 
  12   0   1     6544.87     6906.86     53.14 o 
  13   0   1    10428.82    10678.73     83.29 o 
  14   0   1     2287.95     2413.42     24.79 o 
  15   0   1    10116.26    10290.06     87.27 o 
  16   0   1      197.39      190.23      7.55 o 
  17   0   1      102.86      103.35      7.88 o 
  18   0   1      122.50      117.70      8.14 o 
  19   0   1      313.78      366.26     13.25 o 
  20   0   1     3533.77     3633.49     43.41 o 
  21   0   1     3667.62     3836.11     56.78 o 
  22   0   1       43.58       78.98     10.91 o 
  23   0   1     1472.61     1525.99     30.13 o 
  24   0   1       29.41       65.00     13.77 o 
  25   0   1      996.58      983.02     29.39 o 
   0   1   1      655.88      649.96      6.74 o 
   1   1   1     8584.29     8848.53     52.50 o 
   2   1   1    23374.49    24464.98    139.53 o 
   3   1   1      224.60      151.02      2.19 o 
   4   1   1    16985.30    18070.29     90.59 o 
   5   1   1       85.63      136.57      2.69 o 
   6   1   1        8.67       16.92      1.35 o 
   7   1   1       92.21       83.03      2.63 o 
   8   1   1      255.35      219.90      3.50 o 
   9   1   1    33374.09    34368.25    175.30 o 
  10   1   1     3247.19     3100.83     18.22 o 
  11   1   1       26.31       15.35      2.68 o 
  12   1   1     4090.16     4251.67     24.76 o 
  13   1   1     1016.72     1064.49      9.52 o 
  14   1   1      123.30      132.34      4.17 o 
  15   1   1     4788.19     4804.33     30.76 o 
  16   1   1      149.39      153.95      4.79 o 
  17   1   1     8395.15     8533.43     60.39 o 
  18   1   1     3383.10     3387.86     29.46 o 
  19   1   1        7.66        9.67      4.65 o 
  20   1   1      272.30      282.87      8.71 o 
  21   1   1       96.17       95.01      7.39 o 
  22   1   1      397.05      437.02     12.17 o 
  23   1   1     3799.40     3999.90     40.27 o 
  24   1   1      697.37      750.75     19.01 o 
  25   1   1     2718.19     2847.59     43.18 o 
   1   2   1    34564.67    34541.64    199.38 o 
   2   2   1     4760.60     4892.19     28.85 o 
   3   2   1      623.30      605.03      4.47 o 
   4   2   1     1343.85     1342.50      8.09 o 
   5   2   1     1079.99      937.49      6.10 o 
   6   2   1     3908.07     3842.72     20.86 o 
   7   2   1    40204.89    41337.20    202.19 o 
   8   2   1     1352.07     1418.48      9.40 o 
   9   2   1    11141.17    11396.52     57.69 o 
  10   2   1      342.79      284.81      4.02 o 
  11   2   1       76.16       68.10      2.52 o 
  12   2   1     2887.11     2979.14     18.00 o 
  13   2   1     6575.37     6686.41     39.34 o 
  14   2   1     1731.57     1830.39     17.33 o 
  15   2   1    13121.09    13236.07     77.81 o 
  16   2   1      291.55      292.73      7.15 o 
  17   2   1       69.40       76.03      5.11 o 
  18   2   1      475.08      458.94      9.44 o 
  19   2   1      150.87      163.36      7.17 o 
  20   2   1     3670.86     3747.37     33.86 o 
  21   2   1     3479.27     3515.61     35.58 o 
  22   2   1      196.81      208.06     10.93 o 
  23   2   1     1219.76     1274.10     21.85 o 
  24   2   1       54.98       44.48     11.72 o 
  25   2   1      428.44      497.39     18.61 o 
   0   3   1      312.95      294.46      3.89 o 
   1   3   1     7294.65     7373.50     37.66 o 
   2   3   1      420.73      388.33      3.37 o 
   3   3   1     7264.95     7641.37     40.75 o 
   4   3   1    23140.19    23984.27    117.79 o 
   5   3   1     2469.77     2302.24     13.18 o 
   6   3   1      860.12      882.95      7.19 o 
   7   3   1      139.99      143.16      3.01 o 
   8   3   1       85.11       81.16      2.29 o 
   9   3   1    12977.38    13310.68     88.53 o 
  10   3   1     7336.71     7542.35     39.59 o 
  11   3   1      612.78      538.57      5.59 o 
  12   3   1     2462.13     2488.54     15.98 o 
  13   3   1      374.77      352.12      5.86 o 
  14   3   1      274.96      258.14      5.49 o 
  15   3   1     4303.44     4347.89     30.06 o 
  16   3   1        0.72       -3.45      3.45 o 
  17   3   1     8287.55     8090.71     77.80 o 
  18   3   1     2631.69     2602.12     23.53 o 
  19   3   1      201.44      209.21      7.58 o 
  20   3   1      155.30      173.14      9.59 o 
  21   3   1      394.61      437.35     13.13 o 
  22   3   1       33.14       32.87      7.98 o 
  23   3   1     4730.04     4872.70     54.69 o 
  24   3   1      480.11      535.30     20.13 o 
   1   4   1    25082.12    24650.11    123.22 o 
   2   4   1      540.06      436.51      3.94 o 
   3   4   1      774.01      783.39      5.78 o 
   4   4   1      705.67      784.82      5.90 o 
   5   4   1     6484.57     6683.07     34.41 o 
   6   4   1     8992.16     9230.51     47.84 o 
   7   4   1    34376.25    35285.36    176.35 o 
   8   4   1     2020.04     2222.60     13.45 o 
   9   4   1     6161.85     6217.66     33.72 o 
  10   4   1      281.80      282.75      4.45 o 
  11   4   1       48.76       34.32      2.47 o 
  12   4   1     2305.51     2271.67     15.01 o 
  13   4   1     3751.81     3838.39     25.27 o 
  14   4   1     1013.09     1049.36     10.96 o 
  15   4   1    14205.45    14320.64     86.38 o 
  16   4   1      300.02      303.24      7.99 o 
  17   4   1      104.13      109.31      6.62 o 
  18   4   1      541.54      528.84     10.70 o 
  19   4   1        7.17       -4.79      5.53 o 
  20   4   1     2848.63     2849.92     32.10 o 
  21   4   1     3276.68     3321.31     38.15 o 
  22   4   1      378.22      398.12     14.59 o 
  23   4   1      916.53      923.18     24.74 o 
  24   4   1      122.60      135.20     13.84 o 
   0   5   1      576.29      575.95      6.79 o 
   1   5   1     3826.68     3841.86     20.96 o 
   2   5   1     1397.12     1203.05      7.89 o 
   3   5   1     4629.79     4756.34     26.14 o 
   4   5   1    13194.92    13868.96     70.69 o 
   5   5   1     4281.63     4226.10     23.64 o 
   6   5   1      651.97      717.24      5.91 o 
   7   5   1       48.61       60.94      2.25 o 
   8   5   1       70.22       60.53      2.46 o 
   9   5   1     6689.45     6583.84     35.76 o 
  10   5   1     6061.54     6101.27     34.31 o 
  11   5   1     1133.69     1235.01     10.06 o 
  12   5   1     2662.11     2548.94     17.21 o 
  13   5   1      558.48      604.16      8.27 o 
  14   5   1       74.03       55.89      3.97 o 
  15   5   1     5340.39     5415.34     43.74 o 
  16   5   1      237.35      219.12      7.03 o 
  17   5   1     6111.07     6053.24     49.62 o 
  18   5   1     2024.85     2011.59     23.75 o 
  19   5   1       25.69        6.71      6.04 o 
  20   5   1      205.12      207.98      9.93 o 
  21   5   1      246.01      223.55     10.97 o 
  22   5   1      200.31      220.67     12.98 o 
  23   5   1     5791.13     5752.04     78.20 o 
  24   5   1      273.40      289.30     20.36 o 
   1   6   1    24800.38    24801.07    124.61 o 
   2   6   1     2663.40     2548.09     14.68 o 
   3   6   1      687.29      728.59      5.94 o 
   4   6   1      673.72      701.70      6.10 o 
   5   6   1     3718.47     3714.26     21.11 o 
   6   6   1     2837.61     2992.61     17.59 o 
   7   6   1    20267.09    20383.75    103.60 o 
   8   6   1      117.26      113.45      3.05 o 
   9   6   1     6325.85     6476.26     35.50 o 
  10   6   1      105.15       84.04      3.16 o 
  11   6   1      378.83      340.91      5.73 o 
  12   6   1     4350.99     4442.61     30.95 o 
  13   6   1     4280.51     4281.63     30.43 o 
  14   6   1      760.79      740.01     10.58 o 
  15   6   1     8400.41     8419.84     60.34 o 
  16   6   1      315.44      303.70      8.13 o 
  17   6   1      168.82      171.12      8.16 o 
  18   6   1       34.85       18.93      6.30 o 
  19   6   1        0.04        3.63      6.39 o 
  20   6   1     1666.44     1669.93     25.93 o 
  21   6   1     3475.51     3540.39     49.30 o 
  22   6   1      123.48      113.73     13.36 o 
  23   6   1      966.37      995.24     30.27 o 
   0   7   1      863.95      840.98      9.19 o 
   1   7   1     1456.45     1444.31      9.60 o 
   2   7   1     4316.72     4377.16     23.88 o 
   3   7   1     1452.42     1483.85      9.92 o 
   4   7   1     5518.88     5414.82     31.56 o 
   5   7   1     3913.94     3840.98     21.63 o 
   6   7   1       53.84       46.12      2.57 o 
   7   7   1      102.54       98.62      3.22 o 
   8   7   1      161.49      178.63      4.23 o 
   9   7   1     7021.08     6954.28     41.79 o 
  10   7   1     3383.45     3391.92     22.82 o 
  11   7   1      710.06      709.28      8.73 o 
  12   7   1     3562.76     3515.38     25.29 o 
  13   7   1     1216.11     1210.24     13.71 o 
  14   7   1        0.16       -4.16      4.16 o 
  15   7   1     5485.32     5427.68     41.73 o 
  16   7   1      538.50      516.35     10.86 o 
  17   7   1     4478.41     4500.54     44.44 o 
  18   7   1     2013.87     1973.63     33.61 o 
  19   7   1      270.43      253.79     13.11 o 
  20   7   1      162.11      139.55     12.27 o 
  21   7   1       23.72       20.41     11.78 o 
  22   7   1      640.13      642.16     25.85 o 
   1   8   1    19357.02    19721.60    104.71 o 
   2   8   1     3114.76     3188.63     19.47 o 
   3   8   1      503.78      500.54      6.26 o 
   4   8   1      965.80      954.09      8.54 o 
   5   8   1      970.67      955.51      8.61 o 
   6   8   1     1317.64     1271.24     10.49 o 
   7   8   1    13618.70    13595.97     77.38 o 
   8   8   1        1.76       -0.36      2.85 o 
   9   8   1     5534.09     5516.25     35.23 o 
  10   8   1       38.49       25.68      3.46 o 
  11   8   1      151.79      151.10      5.18 o 
  12   8   1     2767.30     2737.34     21.74 o 
  13   8   1     4085.42     3991.63     32.27 o 
  14   8   1      827.61      824.12     12.58 o 
  15   8   1     4069.13     4002.33     36.94 o 
  16   8   1      391.05      406.97     11.26 o 
  17   8   1       93.27       91.51      8.59 o 
  18   8   1        8.90       -8.33      8.33 o 
  19   8   1       15.55       10.81      9.99 o 
  20   8   1     1637.77     1631.36     42.37 o 
  21   8   1     3554.29     3500.08     54.57 o 
   0   9   1      677.82      660.99     10.42 o 
   1   9   1      556.82      607.62      7.31 o 
   2   9   1     1767.68     1901.43     13.91 o 
   3   9   1     1228.76     1222.93     10.32 o 
   4   9   1     4653.63     4554.70     28.09 o 
   5   9   1     2636.17     2612.19     19.32 o 
   6   9   1       25.75       13.51      2.88 o 
   7   9   1      205.08      194.98      5.12 o 
   8   9   1       28.81       22.21      3.49 o 
   9   9   1     6162.34     6066.75     42.15 o 
  10   9   1     2748.98     2699.23     29.67 o 
  11   9   1      210.74      198.27      6.32 o 
  12   9   1     2407.42     2407.73     21.57 o 
  13   9   1     1097.98     1084.86     14.82 o 
  14   9   1        6.63        9.45      5.80 o 
  15   9   1     3918.22     3877.26     45.96 o 
  16   9   1       18.12        8.12      6.85 o 
  17   9   1     4347.15     4202.38     60.04 o 
  18   9   1     2069.76     2011.57     34.28 o 
  19   9   1      279.28      280.70     16.76 o 
  20   9   1       33.67       22.12     12.73 o 
   1  10   1    11284.01    11279.88     65.32 o 
   2  10   1      866.30      893.83      9.13 o 
   3  10   1      356.02      339.98      6.12 o 
   4  10   1      946.60      906.27      9.98 o 
   5  10   1      449.99      461.10      7.80 o 
   6  10   1     2400.62     2349.26     20.21 o 
   7  10   1    11928.51    11975.98     77.42 o 
   8  10   1      236.29      246.46      6.40 o 
   9  10   1     3309.49     3285.79     27.60 o 
  10  10   1       41.75       34.96      4.77 o 
  11  10   1        6.19        2.77      4.78 o 
  12  10   1      608.10      611.58     11.88 o 
  13  10   1     2201.21     2204.56     25.50 o 
  14  10   1      754.10      721.16     13.94 o 
  15  10   1     3819.70     3841.64     40.61 o 
  16  10   1      347.55      360.24     14.73 o 
  17  10   1       31.95       11.66     10.27 o 
  18  10   1      217.12      242.97     18.99 o 
  19  10   1       45.66       24.38     12.98 o 
   0  11   1      218.10      205.42      9.43 o 
   1  11   1      778.20      840.12     12.26 o 
   2  11   1      332.49      334.78      8.29 o 
   3  11   1     1466.30     1435.06     15.59 o 
   4  11   1     4577.96     4551.53     36.64 o 
   5  11   1     1452.41     1371.84     14.88 o 
   6  11   1      109.65       93.83      5.23 o 
   7  11   1      109.59       86.20      6.01 o 
   8  11   1       69.13       54.95      5.58 o 
   9  11   1     3700.99     3661.99     32.97 o 
  10  11   1     2339.77     2302.44     23.79 o 
  11  11   1      180.70      172.76      7.96 o 
  12  11   1     1128.00     1079.74     16.32 o 
  13  11   1      366.39      379.88     12.59 o 
  14  11   1       64.57       65.09      8.66 o 
  15  11   1     2365.87     2355.38     38.19 o 
  16  11   1        1.35       -9.90      9.90 o 
  17  11   1     3500.92     3446.25     53.65 o 
  18  11   1     1399.14     1427.36     36.46 o 
   1  12   1     6206.97     6123.75     49.19 o 
   2  12   1      532.97      509.33     10.41 o 
   3  12   1       99.01       89.70      5.88 o 
   4  12   1      222.09      203.31      7.35 o 
   5  12   1     1028.98     1051.25     14.33 o 
   6  12   1     1465.41     1471.79     19.23 o 
   7  12   1     8188.64     8193.01     76.32 o 
   8  12   1      285.77      322.74     10.66 o 
   9  12   1     1922.62     1894.38     24.29 o 
  10  12   1      101.73      106.74      8.37 o 
  11  12   1       18.44        7.03      7.15 o 
  12  12   1      985.68     1042.49     19.04 o 
  13  12   1     1582.57     1589.02     25.91 o 
  14  12   1      447.94      446.65     16.12 o 
  15  12   1     4254.27     4323.77     54.07 o 
  16  12   1      117.73      122.15     16.53 o 
   0  13   1       13.79       10.07      9.08 o 
   1  13   1     1761.26     1787.00     24.17 o 
   2  13   1      910.79      886.14     17.96 o 
   3  13   1      708.38      697.62     14.61 o 
   4  13   1     2513.36     2537.32     30.73 o 
   5  13   1      528.70      466.18     14.70 o 
   6  13   1       90.37       75.41      8.42 o 
   7  13   1        2.71       -5.69      6.61 o 
   8  13   1      120.13      108.71      8.59 o 
   9  13   1     2655.73     2749.97     32.12 o 
  10  13   1     1258.07     1262.54     20.43 o 
  11  13   1      243.52      254.69     15.09 o 
  12  13   1      736.10      740.30     18.70 o 
  13  13   1       77.74       71.04     11.88 o 
  14  13   1       49.95       68.17     17.18 o 
   1  14   1     3967.82     3927.15     45.63 o 
   2  14   1      826.40      808.47     20.56 o 
   3  14   1       14.76        1.97      7.90 o 
   4  14   1       23.98       14.77      9.84 o 
   5  14   1      973.02      940.73     19.28 o 
   6  14   1      358.28      389.68     14.13 o 
   7  14   1     4762.62     4916.63     55.29 o 
   8  14   1       54.11       60.24     10.97 o 
   9  14   1     1465.42     1482.64     27.41 o 
  10  14   1      104.75      106.16     12.24 o 
  11  14   1       23.56       39.01     11.32 o 
  12  14   1     1585.34     1620.89     32.73 o 
   0  15   1       12.64       17.15     17.56 o 
   1  15   1     1203.83     1225.54     24.15 o 
   2  15   1      917.74      929.38     21.29 o 
   3  15   1      304.90      319.84     15.07 o 
   4  15   1     1452.79     1546.78     28.32 o 
   5  15   1      241.27      209.07     13.82 o 
   6  15   1       30.84       19.96     11.13 o 
   7  15   1        3.30        6.34     12.23 o 
   8  15   1       95.72      112.55     14.45 o 
   9  15   1     2418.94     2534.11     54.47 o 
   1  16   1     2677.79     2745.19     49.19 o 
   2  16   1      470.70      541.83     30.53 o 
   0   0   2    29784.07    29857.11    553.01 o 
   1   0   2     4365.83     4197.26    161.11 o 
   2   0   2     2081.17     2012.49     26.87 o 
   3   0   2      592.47      555.40      8.67 o 
   4   0   2      566.12      526.88      8.28 o 
   5   0   2    12210.59    12471.13    107.49 o 
   6   0   2     4982.61     4731.58     42.79 o 
   7   0   2     9310.26     9587.17     75.62 o 
   8   0   2    17581.78    18347.97    149.07 o 
   9   0   2     4945.24     4847.66     40.59 o 
  10   0   2     1585.34     1639.94     17.31 o 
  11   0   2     4347.31     4271.72     44.14 o 
  12   0   2     2633.57     2946.72     33.47 o 
  13   0   2    12872.67    13581.31    121.31 o 
  14   0   2      401.26      453.07     12.20 o 
  15   0   2      480.18      500.37     11.43 o 
  16   0   2      982.14      974.17     19.35 o 
  17   0   2       67.66       56.48      6.50 o 
  18   0   2       16.39        7.57      5.77 o 
  19   0   2     3193.10     3111.05     38.34 o 
  20   0   2     1569.75     1592.85     24.92 o 
  21   0   2     4326.11     4453.54     51.80 o 
  22   0   2     1259.64     1338.25     25.37 o 
  23   0   2      259.03      243.18     17.55 o 
  24   0   2      247.69      255.15     15.66 o 
   1   1   2       65.59       49.08      2.46 o 
   2   1   2     1176.12     1137.38     10.64 o 
   3   1   2    28038.75    26757.99    163.28 o 
   4   1   2       24.96       26.41      2.79 o 
   5   1   2    18636.32    18955.99    121.22 o 
   6   1   2       35.88       20.48      1.50 o 
   7   1   2      431.50      403.97      4.30 o 
   8   1   2     4677.23     4917.92     27.82 o 
   9   1   2     3136.72     3228.35     19.60 o 
  10   1   2      375.09      391.15      5.45 o 
  11   1   2    34410.29    35464.31    207.69 o 
  12   1   2      175.63      208.70      5.08 o 
  13   1   2      873.06      896.60     10.72 o 
  14   1   2       24.95       15.56      3.37 o 
  15   1   2        8.75        0.54      3.32 o 
  16   1   2     3619.92     3619.54     28.52 o 
  17   1   2     5052.32     4818.40     35.27 o 
  18   1   2     1582.93     1530.30     16.03 o 
  19   1   2     4152.29     4191.74     34.11 o 
  20   1   2      217.14      204.26      7.68 o 
  21   1   2      191.85      214.14      8.18 o 
  22   1   2      455.17      488.53     11.28 o 
  23   1   2       46.96       66.14      8.17 o 
  24   1   2     1742.27     1805.43     26.79 o 
   0   2   2    30482.15    31665.96    286.48 o 
   1   2   2     2727.57     2615.14     18.51 o 
   2   2   2     3003.33     2913.40     19.15 o 
   3   2   2     1503.53     1455.70     10.54 o 
   4   2   2     1837.02     1886.59     12.26 o 
   5   2   2    18848.31    19451.84    103.94 o 
   6   2   2     4047.70     4042.60     22.93 o 
   7   2   2     3190.18     3412.76     19.12 o 
   8   2   2     8495.49     8739.93     46.52 o 
   9   2   2     3273.75     3431.53     20.69 o 
  10   2   2      396.85      395.97      5.57 o 
  11   2   2     2488.69     2707.38     19.91 o 
  12   2   2     1469.00     1488.57     14.14 o 
  13   2   2    11689.35    11873.36     75.68 o 
  14   2   2     2084.72     2091.53     18.29 o 
  15   2   2       28.14       20.25      3.67 o 
  16   2   2     2048.85     2068.13     18.98 o 
  17   2   2      418.57      420.58      8.19 o 
  18   2   2       31.15       31.89      4.88 o 
  19   2   2     5295.72     5250.51     42.35 o 
  20   2   2      756.61      779.66     12.58 o 
  21   2   2     3314.77     3356.22     33.38 o 
  22   2   2      819.87      846.50     15.01 o 
  23   2   2       64.72       56.34      8.20 o 
  24   2   2       57.28       43.83      9.22 o 
   1   3   2       16.19       27.77      2.07 o 
   2   3   2     2030.49     1954.08     14.00 o 
   3   3   2    31024.29    31012.76    172.35 o 
   4   3   2      997.75     1113.96      8.30 o 
   5   3   2    19274.93    20027.58    109.67 o 
   6   3   2      439.40      379.82      3.94 o 
   7   3   2      384.51      405.06      4.35 o 
   8   3   2     1195.57     1071.04      8.18 o 
   9   3   2     5775.67     5990.52     33.98 o 
  10   3   2     2232.77     2199.82     15.75 o 
  11   3   2    16600.50    17035.44    105.47 o 
  12   3   2      274.13      300.91      6.11 o 
  13   3   2     2375.59     2438.07     19.67 o 
  14   3   2      694.69      698.19      9.43 o 
  15   3   2      598.21      599.82      9.11 o 
  16   3   2     2388.31     2368.95     21.66 o 
  17   3   2     6183.23     5937.17     63.26 o 
  18   3   2      361.15      357.11      9.75 o 
  19   3   2     3852.55     3819.35     35.66 o 
  20   3   2        4.71       -0.84      5.51 o 
  21   3   2      344.92      344.35     10.07 o 
  22   3   2      667.75      725.66     14.30 o 
  23   3   2       48.30       53.83      8.60 o 
  24   3   2     2220.80     2202.31     29.12 o 
   0   4   2    16139.71    17154.77    127.10 o 
   1   4   2     4122.78     3913.52     22.05 o 
   2   4   2     2246.62     2009.69     13.31 o 
   3   4   2      894.71      873.64      6.93 o 
   4   4   2     1578.60     1626.28     11.22 o 
   5   4   2    14514.12    14862.67     80.37 o 
   6   4   2     6224.06     5878.73     32.13 o 
   7   4   2      381.33      355.93      4.33 o 
   8   4   2     3542.43     3430.48     20.70 o 
   9   4   2     2401.58     2424.04     16.86 o 
  10   4   2      241.36      221.43      4.74 o 
  11   4   2     1166.15     1160.94     11.74 o 
  12   4   2      438.61      442.25      7.45 o 
  13   4   2    11001.64    11158.58     73.91 o 
  14   4   2     4424.50     4434.92     33.19 o 
  15   4   2       83.91       85.63      5.16 o 
  16   4   2     2670.88     2679.68     23.90 o 
  17   4   2      762.65      732.15     11.22 o 
  18   4   2      168.60      156.24      7.22 o 
  19   4   2     7253.79     7112.54     56.95 o 
  20   4   2      139.01      148.26      8.26 o 
  21   4   2     2792.26     2808.17     33.83 o 
  22   4   2      602.04      615.98     13.91 o 
  23   4   2        4.14       -2.02      8.40 o 
  24   4   2        2.02        0.69      9.34 o 
   1   5   2       76.52       62.83      2.35 o 
   2   5   2     2961.65     3006.13     18.70 o 
   3   5   2    30793.48    30815.33    164.06 o 
   4   5   2       91.33       97.08      2.75 o 
   5   5   2    13634.78    13738.68     76.62 o 
   6   5   2       60.66       65.27      2.60 o 
   7   5   2      127.53       85.04      3.07 o 
   8   5   2      986.01      925.72      8.94 o 
   9   5   2     2337.62     2172.22     16.21 o 
  10   5   2     1327.70     1348.34     12.48 o 
  11   5   2    12644.55    12565.89     79.96 o 
  12   5   2      153.77      154.36      5.36 o 
  13   5   2     1372.90     1404.25     14.69 o 
  14   5   2      541.77      519.43      8.93 o 
  15   5   2      558.30      552.41      9.74 o 
  16   5   2     1780.88     1747.92     18.05 o 
  17   5   2     5018.46     5010.27     39.59 o 
  18   5   2      403.23      396.92      9.74 o 
  19   5   2     3667.67     3550.14     33.08 o 
  20   5   2        4.74       -3.08      6.11 o 
  21   5   2      328.90      348.84     11.36 o 
  22   5   2     1018.39     1006.86     18.83 o 
  23   5   2       98.21       98.86     10.01 o 
   0   6   2     5152.65     5223.59     40.02 o 
   1   6   2     5553.16     5506.98     30.36 o 
   2   6   2     2659.34     2712.03     16.35 o 
   3   6   2      902.77      858.33      7.47 o 
   4   6   2       98.09       95.92      3.09 o 
   5   6   2     5273.19     5318.41     33.51 o 
   6   6   2     7695.83     7708.42     49.94 o 
   7   6   2      596.82      603.83      7.34 o 
   8   6   2     3985.02     3852.16     27.46 o 
   9   6   2     2920.34     2891.09     22.70 o 
  10   6   2     1170.88     1092.09     11.22 o 
  11   6   2     1319.64     1289.47     12.70 o 
  12   6   2      297.16      286.59      6.85 o 
  13   6   2    10156.33    10034.79     69.84 o 
  14   6   2     2687.26     2597.66     23.14 o 
  15   6   2        3.56       -4.15      4.15 o 
  16   6   2      900.71      885.63     12.90 o 
  17   6   2      111.43      116.00      6.78 o 
  18   6   2       80.12       71.77      6.65 o 
  19   6   2     4860.14     4870.28     42.49 o 
  20   6   2      200.28      215.84      9.82 o 
  21   6   2     3696.11     3676.43     38.31 o 
  22   6   2     1122.37     1109.07     21.02 o 
  23   6   2       65.83      108.87     27.39 o 
   1   7   2      830.87      828.46      7.80 o 
   2   7   2     1378.41     1431.19     11.30 o 
   3   7   2    21650.81    21875.23    127.05 o 
   4   7   2       66.14       84.05      4.14 o 
   5   7   2     8826.87     8899.60     57.40 o 
   6   7   2        2.89       -0.07      2.66 o 
   7   7   2      207.72      221.78      5.22 o 
   8   7   2     1782.43     1755.80     15.24 o 
   9   7   2      789.60      775.51      9.72 o 
  10   7   2      550.97      494.67      7.72 o 
  11   7   2    13803.53    13401.27     90.81 o 
  12   7   2       85.83       78.66      4.84 o 
  13   7   2      132.91      135.87      5.79 o 
  14   7   2       91.21       85.61      5.34 o 
  15   7   2       88.36       88.74      5.74 o 
  16   7   2     1671.49     1667.73     18.16 o 
  17   7   2     2934.26     2919.93     27.71 o 
  18   7   2     1151.80     1169.88     16.65 o 
  19   7   2     3302.57     3249.50     40.29 o 
  20   7   2       47.73       29.64      8.42 o 
  21   7   2       98.88      118.62     10.56 o 
  22   7   2      748.44      772.11     20.92 o 
   0   8   2     3833.66     3798.08     38.06 o 
   1   8   2     3253.71     3310.09     24.03 o 
   2   8   2     2974.01     3020.96     23.12 o 
   3   8   2     1351.37     1381.75     12.55 o 
   4   8   2        5.18        1.90      2.82 o 
   5   8   2     3299.75     3272.37     24.25 o 
   6   8   2     4334.06     4340.95     30.86 o 
   7   8   2     1172.13     1151.99     12.34 o 
   8   8   2     3651.39     3565.43     26.62 o 
   9   8   2     3368.11     3219.07     26.43 o 
  10   8   2     1608.94     1553.56     14.82 o 
  11   8   2     1401.49     1396.37     14.11 o 
  12   8   2      376.50      374.14      8.16 o 
  13   8   2     6813.33     6652.53     49.34 o 
  14   8   2     1709.66     1688.65     17.90 o 
  15   8   2        2.07       -4.78      4.78 o 
  16   8   2      206.35      224.66      8.04 o 
  17   8   2        1.84        1.29      5.94 o 
  18   8   2      120.33      117.96      8.74 o 
  19   8   2     3525.81     3605.32     39.44 o 
  20   8   2      340.63      372.25     13.82 o 
  21   8   2     3436.56     3443.42     46.64 o 
   1   9   2      632.46      636.02      8.49 o 
   2   9   2      347.53      357.85      6.72 o 
   3   9   2    12267.11    12192.69     80.17 o 
   4   9   2       48.71       22.99      3.58 o 
   5   9   2     7966.19     7850.87     53.74 o 
   6   9   2        3.63        0.67      3.21 o 
   7   9   2      401.50      404.01      7.19 o 
   8   9   2     1431.16     1448.80     14.95 o 
   9   9   2     1383.56     1401.81     15.06 o 
  10   9   2      960.01      969.69     11.55 o 
  11   9   2    10043.31     9775.95     65.14 o 
  12   9   2       98.15       81.75      7.10 o 
  13   9   2       92.74      102.32      6.04 o 
  14   9   2      145.86      157.17      7.46 o 
  15   9   2      183.47      193.42      7.97 o 
  16   9   2     1254.51     1219.28     17.26 o 
  17   9   2     2316.74     2325.67     25.76 o 
  18   9   2      877.27      879.35     20.27 o 
  19   9   2     2440.22     2481.66     33.59 o 
  20   9   2        2.06       -5.86     10.67 o 
   0  10   2     5853.02     5762.83     60.15 o 
   1  10   2      929.53      951.52     11.43 o 
   2  10   2     2013.45     1947.05     18.05 o 
   3  10   2     1195.25     1147.87     12.44 o 
   4  10   2       35.70       40.59      4.13 o 
   5  10   2     4292.91     4233.82     32.04 o 
   6  10   2     1720.96     1673.89     16.20 o 
   7  10   2      580.47      575.03      9.08 o 
   8  10   2     1781.79     1721.51     17.87 o 
   9  10   2     2216.66     2155.33     20.35 o 
  10  10   2      642.78      628.16     10.37 o 
  11  10   2      845.25      821.82     11.89 o 
  12  10   2      284.57      290.16      8.78 o 
  13  10   2     4414.04     4327.62     36.81 o 
  14  10   2     1923.22     1967.59     22.30 o 
  15  10   2       20.08       11.82      6.38 o 
  16  10   2      507.78      541.15     13.77 o 
  17  10   2       44.57       44.06      8.80 o 
  18  10   2      219.13      221.54     13.05 o 
  19  10   2     3627.59     3707.91     49.35 o 
   1  11   2      114.05       99.92      5.14 o 
   2  11   2      332.39      354.63      7.75 o 
   3  11   2     8357.54     8176.98     58.64 o 
   4  11   2      192.18      163.59      6.14 o 
   5  11   2     5782.63     5700.05     43.08 o 
   6  11   2       24.26       16.12      4.50 o 
   7  11   2      235.08      226.80      7.02 o 
   8  11   2      544.39      510.69      9.51 o 
   9  11   2     1593.54     1596.18     17.84 o 
  10  11   2      954.07      947.64     13.65 o 
  11  11   2     5729.91     5697.23     47.51 o 
  12  11   2        6.51       -0.63      5.87 o 
  13  11   2      457.58      472.14     11.93 o 
  14  11   2      268.59      267.85     10.61 o 
  15  11   2      316.54      346.84     11.91 o 
  16  11   2      853.54      851.02     18.00 o 
  17  11   2     2409.24     2397.91     32.59 o 
   0  12   2     3319.59     3264.68     39.39 o 
   1  12   2     1159.02     1133.90     13.79 o 
   2  12   2      721.26      678.99     10.97 o 
   3  12   2      308.06      296.54      8.09 o 
   4  12   2      245.46      263.64      8.02 o 
   5  12   2     3343.96     3346.58     29.68 o 
   6  12   2     1606.60     1642.37     18.29 o 
   7  12   2      268.34      246.75      9.19 o 
   8  12   2     1481.53     1471.49     18.22 o 
   9  12   2      913.47      924.90     13.72 o 
  10  12   2      171.68      165.11      8.19 o 
  11  12   2      483.08      509.78     12.24 o 
  12  12   2      187.43      176.53      9.88 o 
  13  12   2     3803.32     3961.71     41.95 o 
  14  12   2     1271.95     1273.65     22.28 o 
  15  12   2       13.14       -9.07      9.61 o 
  16  12   2      767.61      795.73     21.62 o 
   1  13   2        6.98       -5.13      5.28 o 
   2  13   2      692.87      700.92     12.24 o 
   3  13   2     6855.82     6811.15     53.22 o 
   4  13   2       12.51        1.18      5.46 o 
   5  13   2     2438.57     2477.75     26.95 o 
   6  13   2       23.36       11.52      5.76 o 
   7  13   2       12.26       12.63      6.03 o 
   8  13   2      269.68      277.42      9.49 o 
   9  13   2      623.14      599.61     13.70 o 
  10  13   2      243.63      226.70     11.29 o 
  11  13   2     4825.33     5015.54     53.04 o 
  12  13   2       10.44       10.23     10.26 o 
  13  13   2      412.12      420.08     15.44 o 
  14  13   2       74.07       72.14     10.83 o 
   0  14   2     1290.84     1345.27     27.80 o 
   1  14   2     1480.62     1388.73     19.95 o 
   2  14   2      300.95      316.01     10.97 o 
   3  14   2       46.31       31.93      7.38 o 
   4  14   2      236.54      252.42     10.36 o 
   5  14   2     1847.32     1904.44     25.61 o 
   6  14   2     1441.09     1446.54     25.73 o 
   7  14   2      377.27      417.62     13.94 o 
   8  14   2     1642.32     1697.93     24.50 o 
   9  14   2      483.39      495.34     14.64 o 
  10  14   2       91.40       75.35     10.30 o 
  11  14   2      415.93      503.33     16.92 o 
   1  15   2        4.71        3.84      8.48 o 
   2  15   2      340.49      334.10     14.06 o 
   3  15   2     4103.58     4101.25     48.87 o 
   4  15   2       21.63       -2.16      9.25 o 
   5  15   2     1538.91     1641.28     27.26 o 
   6  15   2       29.94       17.88     10.18 o 
   7  15   2       15.43       21.18     10.32 o 
   1   0   3      495.02      504.44     12.15 o 
   2   0   3    10048.11    10480.60    125.48 o 
   3   0   3     1553.64     1453.09     30.27 o 
   4   0   3     6352.65     6477.92     65.89 o 
   5   0   3      195.57      188.30      6.02 o 
   6   0   3     7947.02     7918.74     69.84 o 
   7   0   3        9.58       14.70      2.37 o 
   8   0   3     1064.06     1105.01     13.53 o 
   9   0   3      193.12      165.79      5.01 o 
  10   0   3      686.67      667.15     10.46 o 
  11   0   3     3664.16     3698.17     39.29 o 
  12   0   3     7477.54     7643.44     75.14 o 
  13   0   3      737.92      727.31     15.14 o 
  14   0   3     3651.74     3526.56     48.19 o 
  15   0   3        6.17       15.74      5.37 o 
  16   0   3       87.62       91.50      9.88 o 
  17   0   3        0.42       -1.74      5.61 o 
  18   0   3     2121.75     2018.70     29.45 o 
  19   0   3      979.50      933.91     19.69 o 
  20   0   3    13075.82    12524.73    177.99 o 
  21   0   3       55.89       47.42      9.18 o 
  22   0   3      915.16      900.00     22.53 o 
  23   0   3        0.14       -7.03     10.23 o 
  24   0   3       63.08       49.95     12.49 o 
   0   1   3       88.05      101.69      6.97 o 
   1   1   3      295.39      291.30      8.02 o 
   2   1   3    20527.50    21271.50    160.31 o 
   3   1   3     1785.07     1994.70     21.37 o 
   4   1   3    43962.14    43464.00    298.10 o 
   5   1   3     1135.36     1083.44      9.94 o 
   6   1   3     1920.17     1882.08     13.37 o 
   7   1   3      181.87      177.98      3.26 o 
   8   1   3      574.72      627.04      6.33 o 
   9   1   3      188.00      223.26      4.07 o 
  10   1   3    15901.32    16194.78     97.13 o 
  11   1   3       31.70       44.62      3.16 o 
  12   1   3     9809.50     9800.08     64.53 o 
  13   1   3      745.37      719.59      8.97 o 
  14   1   3      106.47      109.66      4.54 o 
  15   1   3       82.06       68.89      4.39 o 
  16   1   3      215.94      238.65      6.61 o 
  17   1   3      608.01      550.84      9.35 o 
  18   1   3     7809.84     7559.12     55.44 o 
  19   1   3       79.16       65.83      5.90 o 
  20   1   3     1315.42     1298.52     18.47 o 
  21   1   3      876.76      855.45     14.67 o 
  22   1   3      145.81      150.85      8.58 o 
  23   1   3      235.55      215.29     16.07 o 
  24   1   3     2295.18     2254.51    101.91 o 
   1   2   3      185.72      236.86      5.25 o 
   2   2   3    10298.88    10395.12     76.69 o 
   3   2   3     2193.27     2201.04     18.16 o 
   4   2   3     2101.99     1992.29     14.76 o 
   5   2   3      684.34      640.77      7.16 o 
   6   2   3     7443.98     7193.90     42.05 o 
   7   2   3      173.95      204.27      5.21 o 
   8   2   3     1402.35     1410.83     10.08 o 
   9   2   3      312.84      301.23      4.57 o 
  10   2   3      146.90      131.09      3.75 o 
  11   2   3     1030.91     1013.77     10.19 o 
  12   2   3    10057.82    10051.52     66.52 o 
  13   2   3        0.91        1.92      3.25 o 
  14   2   3     5044.94     5019.09     36.60 o 
  15   2   3       33.73       26.59      4.08 o 
  16   2   3      260.43      265.97      6.87 o 
  17   2   3      232.90      221.63      7.01 o 
  18   2   3     1330.56     1311.80     19.25 o 
  19   2   3      601.89      606.95     11.21 o 
  20   2   3     9669.00     9576.84     73.82 o 
  21   2   3       24.32       12.43      6.26 o 
  22   2   3      889.21      880.14     15.39 o 
  23   2   3        0.85       -3.81      7.22 o 
   0   3   3      237.88      230.03      6.82 o 
   1   3   3       71.33       74.45      2.48 o 
   2   3   3    16102.46    16485.49    114.33 o 
   3   3   3      946.41     1081.56      9.30 o 
   4   3   3    41266.06    41336.14    255.94 o 
   5   3   3     1566.19     1639.73     12.12 o 
   6   3   3     1340.45     1298.08     10.18 o 
   7   3   3      317.31      322.07      4.40 o 
   8   3   3        4.87       -0.54      1.96 o 
   9   3   3       14.88       14.77      2.42 o 
  10   3   3    12079.30    12061.98     78.14 o 
  11   3   3       28.70       17.55      3.14 o 
  12   3   3     9503.72     9676.35     64.43 o 
  13   3   3     1036.15     1047.01     11.55 o 
  14   3   3       28.81       27.01      3.92 o 
  15   3   3       87.85       87.27      4.93 o 
  16   3   3     1362.87     1284.38     14.58 o 
  17   3   3      225.44      243.77      7.36 o 
  18   3   3     8380.23     8295.84     60.64 o 
  19   3   3      307.36      287.98      8.78 o 
  20   3   3      683.29      666.81     12.65 o 
  21   3   3      104.43      110.48      7.65 o 
  22   3   3      417.09      428.09     11.55 o 
  23   3   3        7.67        5.43      7.41 o 
   1   4   3       23.91       14.98      1.77 o 
   2   4   3     6559.80     6623.10     44.84 o 
   3   4   3     3144.35     3112.25     20.18 o 
   4   4   3     1676.22     1712.86     12.09 o 
   5   4   3      700.17      706.33      6.63 o 
   6   4   3     7481.50     7334.07     43.31 o 
   7   4   3       43.44       36.94      2.49 o 
   8   4   3     1178.59     1156.77     10.11 o 
   9   4   3      285.44      309.66      5.42 o 
  10   4   3       13.26        7.58      3.20 o 
  11   4   3       95.32       99.29      4.48 o 
  12   4   3    11599.13    11552.05     78.61 o 
  13   4   3      638.19      664.94      9.54 o 
  14   4   3     4779.41     4813.98     36.89 o 
  15   4   3       40.68       41.84      4.54 o 
  16   4   3      535.84      537.72      9.57 o 
  17   4   3      814.45      784.61     11.68 o 
  18   4   3      597.80      621.66     10.93 o 
  19   4   3      250.50      276.46      8.89 o 
  20   4   3     6678.35     6470.41     53.41 o 
  21   4   3      292.64      256.42     10.23 o 
  22   4   3      913.59      892.81     15.97 o 
  23   4   3        1.13        5.55      8.00 o 
   0   5   3      322.30      326.37      5.94 o 
   1   5   3      816.48      728.73      6.72 o 
   2   5   3     9866.87     9694.56     57.54 o 
   3   5   3       36.40       30.37      2.34 o 
   4   5   3    31334.02    31853.16    177.90 o 
   5   5   3      838.94      908.28      8.38 o 
   6   5   3     2036.28     1986.32     14.67 o 
   7   5   3       11.37       14.57      2.93 o 
   8   5   3       65.87       74.85      3.52 o 
   9   5   3      127.90      117.25      4.14 o 
  10   5   3    12537.70    12327.28     82.95 o 
  11   5   3       81.78       75.58      4.33 o 
  12   5   3     9003.57     8839.34     61.85 o 
  13   5   3      616.75      631.99      9.53 o 
  14   5   3       57.83       59.52      4.71 o 
  15   5   3      116.17      100.45      5.48 o 
  16   5   3     1310.07     1339.48     15.37 o 
  17   5   3      507.49      492.60      9.86 o 
  18   5   3     6643.87     6623.00     50.54 o 
  19   5   3      305.12      297.62      9.28 o 
  20   5   3      568.22      580.98     12.51 o 
  21   5   3       71.04       80.32      8.22 o 
  22   5   3      423.11      422.32     12.98 o 
   1   6   3      131.22      134.55      3.26 o 
   2   6   3     3673.70     3669.76     24.47 o 
   3   6   3     1712.07     1787.91     13.39 o 
   4   6   3     3325.67     3346.49     22.90 o 
   5   6   3      291.23      302.58      5.32 o 
   6   6   3     8413.61     8382.34     54.32 o 
   7   6   3       63.32       66.59      3.51 o 
   8   6   3      426.93      455.06      6.91 o 
   9   6   3      215.80      210.94      5.44 o 
  10   6   3      113.02      116.60      4.76 o 
  11   6   3      969.17      979.52     11.63 o 
  12   6   3     7670.00     7572.52     54.27 o 
  13   6   3       73.29       67.67      4.83 o 
  14   6   3     2542.68     2566.66     23.20 o 
  15   6   3        6.54        7.07      4.47 o 
  16   6   3      413.60      422.90      9.24 o 
  17   6   3      285.19      278.58      8.39 o 
  18   6   3      676.83      695.36     12.01 o 
  19   6   3      220.69      249.79      9.12 o 
  20   6   3     6899.06     6904.17     56.94 o 
  21   6   3       39.17       21.90      7.64 o 
  22   6   3      740.59      722.97     15.88 o 
   0   7   3      710.17      637.10     11.30 o 
   1   7   3     1097.22     1107.76     10.71 o 
   2   7   3     6315.61     6307.57     42.97 o 
   3   7   3      190.60      239.42      5.24 o 
   4   7   3    20108.67    20588.76    127.12 o 
   5   7   3      217.09      248.62      5.54 o 
   6   7   3     1732.63     1688.19     14.62 o 
   7   7   3      954.65      885.97      9.83 o 
   8   7   3      420.82      403.76      7.00 o 
   9   7   3      519.33      508.27      7.74 o 
  10   7   3    13203.61    12956.92     87.73 o 
  11   7   3      146.83      171.52      5.91 o 
  12   7   3     8031.16     7794.87     56.09 o 
  13   7   3       84.85       78.76      5.29 o 
  14   7   3        0.08       -2.72      4.34 o 
  15   7   3        0.16        1.68      4.70 o 
  16   7   3      445.69      443.55      9.67 o 
  17   7   3        8.30        7.38      5.51 o 
  18   7   3     5286.34     5292.15     42.87 o 
  19   7   3      167.48      161.98      8.52 o 
  20   7   3      702.13      693.03     14.26 o 
  21   7   3      206.16      230.82     11.10 o 
   1   8   3        3.80       -2.42      2.88 o 
   2   8   3     3370.76     3399.32     26.54 o 
   3   8   3      416.73      468.85      7.24 o 
   4   8   3     2760.17     2608.49     20.95 o 
   5   8   3      249.67      241.61      5.76 o 
   6   8   3     7019.93     7032.51     47.21 o 
   7   8   3       19.01       10.22      3.29 o 
   8   8   3       76.56       66.86      4.16 o 
   9   8   3      332.08      335.76      7.27 o 
  10   8   3      106.63       90.37      4.98 o 
  11   8   3     1795.95     1664.50     16.97 o 
  12   8   3     4870.67     4684.33     36.78 o 
  13   8   3        3.64       -4.38      4.38 o 
  14   8   3     1868.43     1849.63     19.20 o 
  15   8   3        4.89       -2.64      5.07 o 
  16   8   3      305.45      318.08      9.13 o 
  17   8   3       89.12       75.79      6.83 o 
  18   8   3      705.90      721.94     13.29 o 
  19   8   3      244.83      268.87     10.70 o 
  20   8   3     6029.15     6112.53     56.88 o 
   0   9   3      146.26      119.04      6.73 o 
   1   9   3      355.91      335.00      6.78 o 
   2   9   3     5593.72     5592.20     41.15 o 
   3   9   3       94.82       77.80      4.43 o 
   4   9   3    13910.52    13906.37     94.01 o 
   5   9   3      167.45      180.74      6.98 o 
   6   9   3      630.87      598.53      9.03 o 
   7   9   3      901.26      815.97     10.43 o 
   8   9   3      197.60      184.60      5.85 o 
   9   9   3      300.64      288.13      7.31 o 
  10   9   3     9192.49     9094.71     68.88 o 
  11   9   3      256.68      280.64      7.75 o 
  12   9   3     6457.83     6395.84     48.20 o 
  13   9   3       18.83       11.17      5.03 o 
  14   9   3       14.84        6.40      5.32 o 
  15   9   3        6.86        5.47      5.66 o 
  16   9   3      381.20      393.77     10.34 o 
  17   9   3        4.91        1.47      6.68 o 
  18   9   3     5211.80     5293.48     45.36 o 
  19   9   3      190.67      202.31     11.04 o 
   1  10   3       87.32       87.95      4.73 o 
   2  10   3     3300.94     3269.54     26.92 o 
   3  10   3      264.62      293.18      7.02 o 
   4  10   3     1047.60      987.56     12.04 o 
   5  10   3      315.61      299.91      7.23 o 
   6  10   3     3827.18     3781.69     30.65 o 
   7  10   3      301.56      314.44      7.72 o 
   8  10   3      139.97      123.94      5.74 o 
   9  10   3      445.67      432.96      8.57 o 
  10  10   3        0.22        2.73      5.41 o 
  11  10   3      506.62      456.27     10.10 o 
  12  10   3     4448.28     4405.73     38.54 o 
  13  10   3       90.54       75.70      6.57 o 
  14  10   3     2337.03     2246.41     23.59 o 
  15  10   3       47.44       44.68      6.86 o 
  16  10   3      348.31      370.22     11.04 o 
  17  10   3      280.78      297.02     11.14 o 
  18  10   3      394.69      436.26     13.53 o 
   0  11   3        2.29       -5.53      5.53 o 
   1  11   3       92.16       83.09      5.17 o 
   2  11   3     4435.55     4312.58     34.31 o 
   3  11   3      196.55      174.30      6.61 o 
   4  11   3    11140.75    10969.19     76.80 o 
   5  11   3      328.24      341.05      9.55 o 
   6  11   3      346.11      375.02      8.46 o 
   7  11   3       35.61       20.40      4.79 o 
   8  11   3       16.44        9.12      4.70 o 
   9  11   3       51.14       40.04      5.58 o 
  10  11   3     5255.65     5244.41     49.92 o 
  11  11   3       67.23       67.53      6.81 o 
  12  11   3     4348.08     4352.02     38.81 o 
  13  11   3      168.48      160.42      8.48 o 
  14  11   3       37.91       35.22      7.18 o 
  15  11   3       39.76       42.51      8.06 o 
  16  11   3      528.00      564.86     14.39 o 
   1  12   3        0.09       -0.58      4.55 o 
   2  12   3     1857.84     1846.29     18.89 o 
   3  12   3      611.05      621.82     10.49 o 
   4  12   3      672.30      686.82     11.04 o 
   5  12   3      191.40      189.35      7.12 o 
   6  12   3     2495.16     2478.35     24.29 o 
   7  12   3        8.20        3.39      5.41 o 
   8  12   3      265.82      286.38      8.79 o 
   9  12   3       97.34       71.25      7.07 o 
  10  12   3       32.45       31.20      6.63 o 
  11  12   3      127.55      119.12      8.16 o 
  12  12   3     3566.74     3590.05     42.19 o 
  13  12   3       80.35       77.32      8.70 o 
  14  12   3     1690.43     1673.41     24.42 o 
   0  13   3       48.97       46.69      8.18 o 
   1  13   3      158.53      151.57      7.43 o 
   2  13   3     2654.34     2638.77     25.68 o 
   3  13   3        2.96       -5.42      5.42 o 
   4  13   3     7958.60     8029.40     61.69 o 
   5  13   3      216.58      222.81      8.49 o 
   6  13   3      699.84      674.50     12.40 o 
   7  13   3       13.17        6.96      6.07 o 
   8  13   3       24.58       15.08      6.31 o 
   9  13   3       46.08       35.62      7.51 o 
  10  13   3     4075.18     4073.73     39.04 o 
  11  13   3        2.46        3.50      7.98 o 
  12  13   3     2572.73     2671.00     32.36 o 
   1  14   3       14.24       10.37      6.42 o 
   2  14   3      963.92     1002.91     15.60 o 
   3  14   3      618.17      603.75     12.29 o 
   4  14   3      579.83      604.23     12.37 o 
   5  14   3       88.03      109.14     12.96 o 
   6  14   3     1925.28     1902.30     21.91 o 
   7  14   3       47.26       59.37      7.92 o 
   8  14   3      223.32      249.17     14.50 o 
   9  14   3        0.17       -4.20      8.24 o 
   0  15   3        8.45       -1.77     11.71 o 
   1  15   3       74.57       61.55      9.09 o 
   2  15   3     1808.34     1857.08     25.07 o 
   3  15   3        6.76        6.90      8.43 o 
   4  15   3     5256.32     5467.94     54.44 o 
   0   0   4     9007.67     9067.48    143.12 o 
   1   0   4      634.82      706.45     13.48 o 
   2   0   4        6.10        8.68      4.72 o 
   3   0   4      211.27      177.52      8.26 o 
   4   0   4      913.49      935.15     27.41 o 
   5   0   4     6839.67     6730.12     94.80 o 
   6   0   4     6457.88     6381.16     82.25 o 
   7   0   4     1477.92     1585.53     19.11 o 
   8   0   4     2855.63     2695.63     31.88 o 
   9   0   4      185.99      194.41      7.58 o 
  10   0   4      392.25      376.72      7.82 o 
  11   0   4     1070.49     1100.02     13.75 o 
  12   0   4     1775.97     1786.33     21.33 o 
  13   0   4     5519.91     5559.48     62.01 o 
  14   0   4     3472.86     3328.06     41.26 o 
  15   0   4      139.21      131.40     11.47 o 
  16   0   4      119.83      119.72     12.16 o 
  17   0   4       18.38        6.80      6.32 o 
  18   0   4      992.52      988.91     18.82 o 
  19   0   4     6052.16     5659.13     73.39 o 
  20   0   4        2.06        4.61      9.31 o 
  21   0   4     2088.26     2094.62     39.64 o 
  22   0   4     2983.52     2831.70     44.09 o 
   1   1   4     2140.37     2076.26     22.97 o 
   2   1   4     7973.71     8028.38     66.41 o 
   3   1   4    16891.66    16980.93    160.48 o 
   4   1   4      821.00      906.67     11.80 o 
   5   1   4    11774.00    12085.47     94.05 o 
   6   1   4     2652.88     2644.87     22.75 o 
   7   1   4      587.51      570.60      7.85 o 
   8   1   4      425.47      386.18      6.05 o 
   9   1   4     4765.51     4685.38     34.83 o 
  10   1   4     1791.84     1828.43     15.25 o 
  11   1   4    13003.86    13223.12     84.63 o 
  12   1   4     1306.95     1258.47     12.23 o 
  13   1   4     2561.52     2521.30     20.64 o 
  14   1   4       18.72       18.84      3.67 o 
  15   1   4        7.20        6.25      3.84 o 
  16   1   4     3090.23     2964.91     26.65 o 
  17   1   4     3883.61     3771.66     33.06 o 
  18   1   4      641.45      620.09     11.03 o 
  19   1   4     2728.11     2616.17     26.34 o 
  20   1   4      767.93      729.97     12.76 o 
  21   1   4       31.59       21.36      7.10 o 
  22   1   4     1039.75      970.00     18.22 o 
   0   2   4     8820.93     8631.52    110.50 o 
   1   2   4     1030.80     1017.24     12.01 o 
   2   2   4     1073.46     1069.71     13.99 o 
   3   2   4      176.78      202.33      6.01 o 
   4   2   4     2280.27     2157.47     20.76 o 
   5   2   4     4614.26     4535.49     36.36 o 
   6   2   4     3870.59     3886.19     34.47 o 
   7   2   4     1427.83     1453.49     13.79 o 
   8   2   4     2344.93     2253.21     17.90 o 
   9   2   4      383.74      381.11      6.37 o 
  10   2   4      629.50      658.58      7.65 o 
  11   2   4     1819.72     1857.99     15.16 o 
  12   2   4      825.21      825.23      9.55 o 
  13   2   4     6894.95     6713.82     48.12 o 
  14   2   4     3515.53     3421.61     27.71 o 
  15   2   4       69.86       57.65      4.62 o 
  16   2   4      304.81      315.68      7.97 o 
  17   2   4       34.63       30.47      4.99 o 
  18   2   4      862.48      859.13     12.90 o 
  19   2   4     3687.46     3574.54     32.06 o 
  20   2   4       69.84       68.88      6.96 o 
  21   2   4     2550.08     2518.64     27.53 o 
  22   2   4     1901.42     1898.67     23.51 o 
   1   3   4     2249.17     2217.19     21.10 o 
   2   3   4     2413.56     2440.63     25.28 o 
   3   3   4    16583.69    16551.07    121.43 o 
   4   3   4      694.20      694.46     10.03 o 
   5   3   4    11504.36    11862.22     88.81 o 
   6   3   4     4512.63     4599.70     32.78 o 
   7   3   4      487.06      447.24      6.33 o 
   8   3   4     2561.18     2423.24     22.37 o 
   9   3   4     2050.08     2077.59     18.00 o 
  10   3   4     2259.63     2252.33     18.64 o 
  11   3   4    12505.23    12711.21     85.26 o 
  12   3   4      874.83      848.25     10.58 o 
  13   3   4     1505.47     1482.47     14.88 o 
  14   3   4       67.08       61.82      4.55 o 
  15   3   4      660.04      644.27      9.85 o 
  16   3   4     3105.18     3026.98     26.24 o 
  17   3   4     3785.27     3699.01     31.08 o 
  18   3   4      181.61      194.40      7.44 o 
  19   3   4     2223.36     2190.23     22.99 o 
  20   3   4      699.10      675.32     12.70 o 
  21   3   4        0.33       -6.64      6.64 o 
  22   3   4      192.37      201.62      9.86 o 
   0   4   4     7498.76     7499.33     81.28 o 
   1   4   4      720.31      666.44      7.92 o 
   2   4   4     1191.06     1252.38     12.19 o 
   3   4   4       90.77       89.55      3.80 o 
   4   4   4     2825.44     2820.68     22.65 o 
   5   4   4     2721.94     2853.42     23.15 o 
   6   4   4     1272.09     1391.79     12.78 o 
   7   4   4     1093.76     1085.66     10.87 o 
   8   4   4     3814.13     3706.31     30.08 o 
   9   4   4      847.88      850.56      9.42 o 
  10   4   4      694.88      639.91      7.99 o 
  11   4   4     2545.44     2444.75     21.45 o 
  12   4   4       37.82       38.32      3.98 o 
  13   4   4     7453.24     7233.20     52.01 o 
  14   4   4     3055.84     3130.62     26.28 o 
  15   4   4       35.96       22.62      4.44 o 
  16   4   4      376.32      372.21      8.46 o 
  17   4   4       42.49       39.27      5.33 o 
  18   4   4      739.10      717.21     11.75 o 
  19   4   4     2193.77     2242.41     22.75 o 
  20   4   4      197.56      186.52      8.27 o 
  21   4   4     2973.89     2945.33     30.95 o 
   1   5   4     1559.01     1536.57     14.10 o 
   2   5   4     2439.37     2447.18     20.26 o 
   3   5   4    13247.38    13446.76     91.96 o 
   4   5   4      116.19      131.20      5.02 o 
   5   5   4    11911.64    12141.10     78.66 o 
   6   5   4     2220.21     2229.18     17.88 o 
   7   5   4      397.33      435.03      7.04 o 
   8   5   4     2885.58     2822.61     23.03 o 
   9   5   4     1944.23     1942.90     17.68 o 
  10   5   4     2400.50     2321.67     19.90 o 
  11   5   4     9726.84     9623.73     66.61 o 
  12   5   4     1574.99     1530.69     15.47 o 
  13   5   4     1218.01     1204.50     13.56 o 
  14   5   4      115.04      117.02      5.61 o 
  15   5   4      414.84      381.20      8.40 o 
  16   5   4     2244.58     2264.96     21.79 o 
  17   5   4     3091.99     3069.09     27.49 o 
  18   5   4      117.94      127.51      6.97 o 
  19   5   4     1864.44     1836.89     20.22 o 
  20   5   4      519.16      536.13     11.87 o 
  21   5   4        1.12       -7.11      7.11 o 
   0   6   4     5615.19     5752.54     70.89 o 
   1   6   4      333.83      297.81      7.05 o 
   2   6   4       25.01       20.66      3.01 o 
   3   6   4      112.11      110.96      4.09 o 
   4   6   4     1046.16     1021.42     12.27 o 
   5   6   4     3312.96     3326.51     25.27 o 
   6   6   4     1036.48     1093.42     10.60 o 
   7   6   4      664.06      644.95      7.95 o 
   8   6   4     5778.07     5762.72     44.81 o 
   9   6   4      646.08      634.79      9.46 o 
  10   6   4      431.71      411.15      7.55 o 
  11   6   4     1303.24     1214.18     13.33 o 
  12   6   4        0.30       -3.85      3.85 o 
  13   6   4     4625.97     4527.93     35.57 o 
  14   6   4     2253.41     2183.79     20.79 o 
  15   6   4      136.89      140.64      6.31 o 
  16   6   4      304.74      303.64      9.00 o 
  17   6   4       21.12       19.57      5.53 o 
  18   6   4      853.53      837.03     13.25 o 
  19   6   4     3639.13     3651.13     32.58 o 
  20   6   4      102.10       92.32      7.97 o 
   1   7   4     1305.87     1286.32     12.29 o 
   2   7   4     4616.35     4397.74     36.43 o 
   3   7   4    10539.41    10354.23     70.24 o 
   4   7   4        4.51       -2.86      2.86 o 
   5   7   4     7997.98     8026.45     54.24 o 
   6   7   4      603.68      610.06      8.18 o 
   7   7   4      346.94      322.05      6.68 o 
   8   7   4     1352.92     1283.24     12.98 o 
   9   7   4     3075.07     2961.58     24.53 o 
  10   7   4     1652.47     1573.81     16.78 o 
  11   7   4     6914.97     6765.92     49.44 o 
  12   7   4     1311.99     1296.38     14.58 o 
  13   7   4     1373.23     1370.45     15.44 o 
  14   7   4      135.37      128.30      6.29 o 
  15   7   4        1.84       -4.91      4.91 o 
  16   7   4     1626.03     1649.34     18.43 o 
  17   7   4     2399.22     2409.57     23.91 o 
  18   7   4       97.21      102.52      7.36 o 
  19   7   4     1826.36     1865.42     21.17 o 
   0   8   4     4343.38     4211.12     44.96 o 
   1   8   4      787.17      757.52      9.34 o 
   2   8   4      469.42      423.38      7.06 o 
   3   8   4      203.68      200.29      5.39 o 
   4   8   4      339.50      351.49      6.81 o 
   5   8   4     2555.58     2438.79     23.20 o 
   6   8   4     1388.60     1334.04     13.81 o 
   7   8   4      510.04      531.88      8.47 o 
   8   8   4     3973.64     3858.45     30.49 o 
   9   8   4      204.80      196.32      6.33 o 
  10   8   4      366.40      364.06      8.12 o 
  11   8   4      606.73      600.88     10.10 o 
  12   8   4        9.15        8.44      4.64 o 
  13   8   4     3112.43     3101.72     27.34 o 
  14   8   4     1875.12     1890.88     19.79 o 
  15   8   4      185.13      202.10      8.03 o 
  16   8   4      716.09      717.26     12.86 o 
  17   8   4       24.92       22.27      6.52 o 
  18   8   4     1066.03     1066.46     15.79 o 
  19   8   4     3871.35     3916.28     35.20 o 
   1   9   4     1462.67     1452.41     14.62 o 
   2   9   4     3667.15     3410.05     27.45 o 
   3   9   4     8889.32     8757.81     61.59 o 
   4   9   4       54.05       51.18      4.34 o 
   5   9   4     4272.81     4134.92     32.42 o 
   6   9   4      808.29      823.96     11.12 o 
   7   9   4      244.14      249.06      6.74 o 
   8   9   4     1004.21      992.09     12.66 o 
   9   9   4     1790.65     1670.51     18.16 o 
  10   9   4     1022.33      987.52     13.96 o 
  11   9   4     5991.61     5908.68     46.46 o 
  12   9   4      197.81      190.29      7.53 o 
  13   9   4     1021.07      976.83     13.98 o 
  14   9   4      158.67      169.38      7.75 o 
  15   9   4        1.89       -3.19      5.92 o 
  16   9   4     1558.92     1584.53     18.99 o 
  17   9   4     2009.83     2038.58     22.50 o 
   0  10   4     3446.23     3354.93     41.07 o 
   1  10   4      938.22      931.20     11.62 o 
   2  10   4        0.30       -3.76      3.76 o 
   3  10   4      120.48      120.96      5.41 o 
   4  10   4      584.01      566.11      9.22 o 
   5  10   4     1083.27     1018.32     12.55 o 
   6  10   4     1070.91     1039.60     13.12 o 
   7  10   4      504.95      522.00      9.33 o 
   8  10   4     1455.61     1486.87     18.22 o 
   9  10   4      193.61      182.22      7.20 o 
  10  10   4      392.85      411.08      9.71 o 
  11  10   4      786.42      795.38     13.54 o 
  12  10   4       23.77        3.83      5.82 o 
  13  10   4     3051.06     3030.83     29.74 o 
  14  10   4     1756.62     1774.76     21.92 o 
  15  10   4       73.41       81.54      7.79 o 
  16  10   4      904.94      905.51     15.98 o 
   1  11   4      961.91      935.68     12.28 o 
   2  11   4     1426.85     1378.97     15.39 o 
   3  11   4     6176.14     6129.52     46.36 o 
   4  11   4      149.78      144.78      6.30 o 
   5  11   4     3654.68     3602.61     32.75 o 
   6  11   4     1272.10     1252.92     14.96 o 
   7  11   4      158.64      156.51      6.82 o 
   8  11   4     1075.31     1077.29     14.83 o 
   9  11   4      864.67      835.14     13.23 o 
  10  11   4      827.19      815.71     14.40 o 
  11  11   4     4771.05     4861.41     44.09 o 
  12  11   4      106.16      121.24      7.91 o 
  13  11   4      544.13      548.28     12.90 o 
  14  11   4      110.90      102.44      8.55 o 
   0  12   4     2456.81     2406.33     32.34 o 
   1  12   4      287.47      283.27      8.10 o 
   2  12   4      134.46      128.10      6.43 o 
   3  12   4       32.78       22.48      5.23 o 
   4  12   4      678.10      702.94     11.42 o 
   5  12   4     1016.57     1021.67     14.69 o 
   6  12   4      588.72      580.72     10.79 o 
   7  12   4      362.59      385.21      9.84 o 
   8  12   4     1201.85     1237.98     16.71 o 
   9  12   4      344.59      343.11     10.47 o 
  10  12   4      211.88      207.16      9.22 o 
  11  12   4      760.72      769.44     14.52 o 
  12  12   4       46.04       34.54      7.78 o 
   1  13   4      376.39      388.69      9.78 o 
   2  13   4      859.44      881.24     13.36 o 
   3  13   4     3680.03     3686.29     32.15 o 
   4  13   4       72.08       69.15      6.63 o 
   5  13   4     3475.86     3623.10     31.97 o 
   6  13   4      661.72      658.30     12.50 o 
   7  13   4      108.22      103.74      7.84 o 
   8  13   4      554.60      567.55     12.91 o 
   9  13   4     1027.33     1031.41     16.77 o 
  10  13   4      688.20      691.49     19.89 o 
   0  14   4     1572.74     1574.58     26.63 o 
   1  14   4       90.85       71.65      7.21 o 
   2  14   4       50.90       36.89      7.08 o 
   3  14   4       25.18       11.46      6.92 o 
   4  14   4      378.90      412.21     11.21 o 
   5  14   4     1160.23     1213.64     17.23 o 
   1   0   5     6282.77     6086.82     77.60 o 
   2   0   5        0.46        6.70      4.80 o 
   3   0   5      453.48      402.38     18.94 o 
   4   0   5       17.36        4.92      4.91 o 
   5   0   5      541.76      565.37     28.84 o 
   6   0   5      875.14      857.52     21.03 o 
   7   0   5    15453.97    15289.20    207.33 o 
   8   0   5       59.50       57.88      9.02 o 
   9   0   5     3083.04     3045.83     54.32 o 
  10   0   5     1498.98     1372.18     23.75 o 
  11   0   5      725.63      716.97     15.13 o 
  12   0   5      795.71      820.16     17.02 o 
  13   0   5     3251.57     3247.29     44.34 o 
  14   0   5      430.79      426.87     12.91 o 
  15   0   5     6349.11     6175.97     68.51 o 
  16   0   5      365.56      366.08     11.68 o 
  17   0   5        4.55        2.44      6.89 o 
  18   0   5      602.92      610.10     15.71 o 
  19   0   5      257.08      272.62     12.55 o 
  20   0   5      620.50      598.99     17.36 o 
  21   0   5     2455.99     2321.59     44.46 o 
   0   1   5     3963.63     3953.80     86.17 o 
   1   1   5     3021.33     2988.50     29.15 o 
   2   1   5     2672.06     2689.75     25.63 o 
   3   1   5     5156.38     5184.82     44.18 o 
   4   1   5     4762.30     4761.33     44.76 o 
   5   1   5     2792.67     2850.18     29.61 o 
   6   1   5     1500.46     1589.55     23.24 o 
   7   1   5      143.96      121.15      7.17 o 
   8   1   5     1704.34     1692.24     23.40 o 
   9   1   5     6401.34     6390.06     55.48 o 
  10   1   5     2882.34     2795.76     29.63 o 
  11   1   5      377.13      364.19      7.81 o 
  12   1   5     2024.64     1965.43     22.06 o 
  13   1   5     1975.15     1909.95     23.62 o 
  14   1   5     1636.51     1607.06     18.74 o 
  15   1   5     2803.89     2690.37     25.99 o 
  16   1   5      879.76      897.65     12.31 o 
  17   1   5     2722.74     2659.55     25.58 o 
  18   1   5      580.98      579.73     11.21 o 
  19   1   5      132.12      124.48      7.26 o 
  20   1   5      599.73      594.98     12.28 o 
  21   1   5       53.35       55.10      7.52 o 
   1   2   5     8469.51     8555.55     69.14 o 
   2   2   5        6.64        6.67      4.11 o 
   3   2   5      350.77      351.77      8.48 o 
   4   2   5      493.96      481.03      9.57 o 
   5   2   5      227.86      246.42      7.50 o 
   6   2   5      290.35      277.27      8.97 o 
   7   2   5    12581.80    12408.69    132.76 o 
   8   2   5      180.15      190.46      6.56 o 
   9   2   5     2442.44     2375.08     29.28 o 
  10   2   5      490.30      501.53      9.00 o 
  11   2   5      610.66      622.79     10.22 o 
  12   2   5      775.82      743.49     12.13 o 
  13   2   5     3252.11     3289.14     31.47 o 
  14   2   5      373.05      379.27      8.84 o 
  15   2   5     6244.98     6197.41     51.80 o 
  16   2   5      422.42      425.19     10.14 o 
  17   2   5        3.27       -1.14      5.10 o 
  18   2   5      463.20      490.41     10.77 o 
  19   2   5      179.16      186.51      8.34 o 
  20   2   5     1035.85     1015.94     16.75 o 
   0   3   5      306.38      285.86     12.91 o 
   1   3   5     2399.24     2353.62     24.68 o 
   2   3   5     3891.21     3840.47     37.92 o 
   3   3   5     1754.64     1837.72     20.74 o 
   4   3   5     3762.54     3739.50     35.81 o 
   5   3   5     3610.90     3736.19     38.04 o 
   6   3   5     3119.80     3110.25     32.94 o 
   7   3   5       69.22       60.88      4.86 o 
   8   3   5     2793.17     2734.55     30.61 o 
   9   3   5     7766.70     7458.65     96.14 o 
  10   3   5     1615.33     1575.00     17.54 o 
  11   3   5      343.42      329.90      8.68 o 
  12   3   5     1829.45     1865.77     18.52 o 
  13   3   5     1496.40     1471.46     16.27 o 
  14   3   5     1106.73     1120.50     15.37 o 
  15   3   5     2359.08     2272.77     22.71 o 
  16   3   5      730.20      705.62     12.33 o 
  17   3   5     3099.28     3112.52     28.12 o 
  18   3   5      436.03      452.94     10.37 o 
  19   3   5      123.51      120.15      7.23 o 
  20   3   5      478.03      504.12     11.38 o 
   1   4   5    10581.08    10301.73    103.34 o 
   2   4   5        5.41       18.23      9.36 o 
   3   4   5      236.15      263.56      8.63 o 
   4   4   5     1573.14     1571.43     20.28 o 
   5   4   5       74.37       77.93      6.20 o 
   6   4   5        2.07       -3.57      3.57 o 
   7   4   5     9521.00     9638.42     96.33 o 
   8   4   5      111.35      122.30      6.47 o 
   9   4   5     1892.78     1796.44     22.28 o 
  10   4   5      188.62      198.76      5.74 o 
  11   4   5      520.82      486.79      9.41 o 
  12   4   5      690.53      646.43     10.09 o 
  13   4   5     2433.85     2307.67     22.52 o 
  14   4   5      643.89      633.00     10.30 o 
  15   4   5     5063.98     5035.45     46.66 o 
  16   4   5      369.34      382.37      9.32 o 
  17   4   5       21.13       17.97      5.36 o 
  18   4   5      319.24      340.68      9.71 o 
  19   4   5       92.16       97.71      7.32 o 
  20   4   5     1428.85     1418.14     18.24 o 
   0   5   5      467.51      481.05     17.86 o 
   1   5   5     2686.71     2560.57     33.10 o 
   2   5   5     3704.52     3558.00     42.45 o 
   3   5   5      728.43      735.46     12.10 o 
   4   5   5     4145.41     4047.65     37.75 o 
   5   5   5     2705.18     2709.21     26.72 o 
   6   5   5     2167.36     2129.09     23.50 o 
   7   5   5        0.46       -4.56      4.56 o 
   8   5   5     2208.76     2165.06     22.32 o 
   9   5   5     6818.97     6541.32     51.94 o 
  10   5   5      782.36      758.33     13.08 o 
  11   5   5       27.94       25.78      4.59 o 
  12   5   5     1336.33     1332.91     16.40 o 
  13   5   5     1127.35     1170.27     14.13 o 
  14   5   5     1266.81     1265.84     15.20 o 
  15   5   5     1742.61     1742.08     23.70 o 
  16   5   5      557.40      568.63     11.00 o 
  17   5   5     4359.68     4378.36     35.96 o 
  18   5   5      697.76      719.21     12.15 o 
  19   5   5       72.77       58.76      7.03 o 
   1   6   5     8032.43     8065.62     65.77 o 
   2   6   5        5.47        0.58      3.81 o 
   3   6   5      141.42      148.95      6.18 o 
   4   6   5      171.07      146.55      5.67 o 
   5   6   5      241.87      238.37      7.12 o 
   6   6   5       18.51       23.15      4.53 o 
   7   6   5     9738.65     9764.25     86.31 o 
   8   6   5        2.18       -3.99      4.04 o 
   9   6   5     1510.95     1483.96     16.99 o 
  10   6   5      670.96      692.64     10.57 o 
  11   6   5      550.23      509.36     10.12 o 
  12   6   5      546.69      533.78     10.08 o 
  13   6   5     1077.25     1065.77     13.79 o 
  14   6   5      904.05      919.16     13.09 o 
  15   6   5     3741.89     3734.07     33.39 o 
  16   6   5      246.59      238.85      8.50 o 
  17   6   5      106.51      109.65      7.08 o 
  18   6   5      412.32      409.12     10.26 o 
   0   7   5     2850.05     2841.10     55.18 o 
   1   7   5     3080.16     3009.60     30.01 o 
   2   7   5     2321.46     2250.65     23.26 o 
   3   7   5      875.01      827.36     12.26 o 
   4   7   5     3466.32     3389.63     33.46 o 
   5   7   5     1735.80     1727.40     19.62 o 
   6   7   5      950.21      899.83     13.27 o 
   7   7   5      129.31      122.95      6.25 o 
   8   7   5      928.30      905.12     12.79 o 
   9   7   5     4518.43     4308.32     38.94 o 
  10   7   5     1171.73     1132.89     15.83 o 
  11   7   5        9.60       12.65      4.75 o 
  12   7   5      977.96     1005.02     14.57 o 
  13   7   5      689.43      695.00     11.46 o 
  14   7   5     1145.36     1156.18     15.23 o 
  15   7   5     1408.83     1446.86     17.69 o 
  16   7   5      478.01      486.37     11.84 o 
  17   7   5     4545.62     4494.51     37.53 o 
  18   7   5      717.32      750.28     13.53 o 
   1   8   5     5873.00     5736.67     50.12 o 
   2   8   5       13.09        4.76      4.53 o 
   3   8   5       40.92       38.73      5.14 o 
   4   8   5       26.31       11.45      4.75 o 
   5   8   5      394.80      398.23      9.15 o 
   6   8   5      248.45      251.58      7.95 o 
   7   8   5     8186.47     8046.50     66.42 o 
   8   8   5       22.26       22.22      5.01 o 
   9   8   5      848.44      834.23     12.85 o 
  10   8   5      527.22      504.57     10.54 o 
  11   8   5      752.59      733.59     12.26 o 
  12   8   5      507.56      479.95     11.31 o 
  13   8   5      781.86      779.51     13.41 o 
  14   8   5      360.31      364.50     10.49 o 
  15   8   5     3518.94     3566.64     35.01 o 
  16   8   5      311.82      319.43      9.66 o 
  17   8   5       86.75       80.64      7.99 o 
   0   9   5     1856.14     1762.73     29.57 o 
   1   9   5     2280.52     2244.12     23.19 o 
   2   9   5     1770.50     1769.17     19.71 o 
   3   9   5      600.37      545.50     10.34 o 
   4   9   5     1829.81     1801.63     20.15 o 
   5   9   5     1652.88     1641.17     17.98 o 
   6   9   5     1170.36     1221.17     14.80 o 
   7   9   5      255.31      270.15      8.54 o 
   8   9   5      634.32      632.91     11.32 o 
   9   9   5     3707.25     3606.80     33.46 o 
  10   9   5     1699.76     1708.37     19.99 o 
  11   9   5       14.89       11.09      5.85 o 
  12   9   5      824.17      803.93     14.82 o 
  13   9   5      357.69      354.61     10.54 o 
  14   9   5      514.26      508.12     11.22 o 
  15   9   5     1326.92     1353.91     17.89 o 
   1  10   5     4884.21     4901.68     41.27 o 
   2  10   5        1.37       -4.70      4.70 o 
   3  10   5       11.67        4.16      4.69 o 
   4  10   5      109.44      108.81      6.01 o 
   5  10   5      148.35      147.78      6.72 o 
   6  10   5      156.46      150.47      6.91 o 
   7  10   5     5369.78     5314.27     45.82 o 
   8  10   5      125.21      138.91      7.35 o 
   9  10   5      505.94      501.63     11.48 o 
  10  10   5       65.84       45.84      6.61 o 
  11  10   5      634.89      625.25     13.01 o 
  12  10   5      436.62      443.20     12.85 o 
  13  10   5     1069.24     1052.34     16.97 o 
  14  10   5       80.41       81.10      7.68 o 
   0  11   5      241.94      254.97     10.50 o 
   1  11   5     1186.51     1179.44     14.01 o 
   2  11   5     1473.40     1498.89     17.20 o 
   3  11   5      478.65      448.36      9.76 o 
   4  11   5     1163.72     1170.17     15.12 o 
   5  11   5     1427.12     1433.12     17.22 o 
   6  11   5     1413.87     1402.74     17.56 o 
   7  11   5       45.87       37.15      6.49 o 
   8  11   5      796.40      817.53     14.09 o 
   9  11   5     3213.98     3357.56     33.18 o 
  10  11   5     1060.82     1034.48     16.89 o 
  11  11   5       59.12       53.77      7.94 o 
  12  11   5      644.99      657.72     12.99 o 
   1  12   5     3244.82     3436.67     43.12 o 
   2  12   5        6.24       -5.56      5.56 o 
   3  12   5       58.85       59.89      6.37 o 
   4  12   5      283.33      299.04      8.98 o 
   5  12   5       42.42       41.69      6.09 o 
   6  12   5       36.76       31.77      6.36 o 
   7  12   5     4038.22     4148.21     37.09 o 
   8  12   5       39.79       44.73      6.90 o 
   9  12   5      627.18      666.12     12.86 o 
   0  13   5      290.33      317.89     13.23 o 
   1  13   5      784.41      775.34     12.80 o 
   2  13   5      909.45      939.58     13.99 o 
   3  13   5      620.07      659.47     12.07 o 
   4  13   5     1193.80     1258.81     16.35 o 
   5  13   5      821.05      847.92     13.94 o 
   0   0   6    12139.94    11937.30    228.17 o 
   1   0   6      579.93      576.65     16.21 o 
   2   0   6     5487.93     5551.65     68.12 o 
   3   0   6        5.32       13.66      7.45 o 
   4   0   6       58.79       29.22     16.89 o 
   5   0   6     1418.15     1304.92     33.19 o 
   6   0   6     8410.24     8115.95    148.05 o 
   7   0   6      108.05       95.77     11.38 o 
   8   0   6     6255.51     6125.30    113.62 o 
   9   0   6     2037.41     2093.83     41.71 o 
  10   0   6       41.02       29.26      9.87 o 
  11   0   6       24.37       -5.71     13.64 o 
  12   0   6      106.91       99.29     18.11 o 
  13   0   6      125.39      116.67     12.59 o 
  14   0   6     5974.16     5972.05     80.76 o 
  15   0   6      451.36      482.29     24.94 o 
  16   0   6     1719.62     1718.02     33.32 o 
  17   0   6      982.84     1002.96     22.38 o 
  18   0   6        1.69       -4.73      9.80 o 
  19   0   6       59.83       42.59     15.25 o 
   1   1   6     3640.25     3680.54     40.19 o 
   2   1   6     3204.97     3210.25     34.24 o 
   3   1   6       11.74        7.07      5.37 o 
   4   1   6      131.16      146.35      7.16 o 
   5   1   6      128.81       99.49      7.38 o 
   6   1   6     1680.89     1639.83     24.31 o 
   7   1   6     2067.06     2041.49     28.38 o 
   8   1   6     2656.33     2499.80     37.98 o 
   9   1   6      221.70      201.83     11.47 o 
  10   1   6     2451.93     2436.29     39.28 o 
  11   1   6      160.32      156.02     11.89 o 
  12   1   6      133.18      120.12     10.47 o 
  13   1   6      704.58      704.03     16.23 o 
  14   1   6      316.58      335.89     14.07 o 
  15   1   6      844.97      836.62     14.99 o 
  16   1   6     4247.26     4262.30     43.87 o 
  17   1   6        0.02        4.46      6.49 o 
  18   1   6     1171.12     1148.81     17.71 o 
   0   2   6    13869.58    13931.78    172.37 o 
   1   2   6      822.05      866.69     14.75 o 
   2   2   6     3032.16     3027.30     33.98 o 
   3   2   6      351.45      350.04     10.01 o 
   4   2   6        0.61        0.17      4.65 o 
   5   2   6     1012.57      963.05     17.67 o 
   6   2   6     7707.04     7566.20     78.70 o 
   7   2   6       31.39       22.88      6.61 o 
   8   2   6     7106.78     7076.06     86.46 o 
   9   2   6     1141.95     1120.22     23.96 o 
  10   2   6      246.24      235.71     12.27 o 
  11   2   6       16.11        8.80      6.93 o 
  12   2   6      102.92       91.51      8.89 o 
  13   2   6      116.72      109.35      7.17 o 
  14   2   6     5394.58     5379.84     53.98 o 
  15   2   6      353.23      330.76     10.38 o 
  16   2   6     1282.27     1345.88     19.54 o 
  17   2   6     1117.96     1136.13     17.05 o 
  18   2   6       21.20       18.26      7.29 o 
   1   3   6     1549.72     1591.88     24.11 o 
   2   3   6     4003.19     3931.75     43.22 o 
   3   3   6       14.04       16.35      6.04 o 
   4   3   6      295.94      310.63     10.59 o 
   5   3   6      558.92      565.04     13.87 o 
   6   3   6      337.17      351.80     12.11 o 
   7   3   6     3342.73     3232.76     40.01 o 
   8   3   6     2114.21     2022.73     29.00 o 
   9   3   6      183.77      168.91      9.96 o 
  10   3   6     2537.17     2489.23     33.50 o 
  11   3   6       46.20       37.61      7.88 o 
  12   3   6      427.31      417.11     11.75 o 
  13   3   6      265.28      271.14      9.62 o 
  14   3   6       71.68       73.27      7.61 o 
  15   3   6     1360.81     1375.43     19.90 o 
  16   3   6     4246.53     4376.88     41.76 o 
  17   3   6        4.40       -1.14      6.63 o 
  18   3   6     1450.17     1492.16     20.03 o 
   0   4   6    16052.98    15852.63    220.54 o 
   1   4   6     1461.77     1469.75     23.70 o 
   2   4   6     1229.81     1235.56     22.55 o 
   3   4   6      996.77      962.70     18.52 o 
   4   4   6       28.32       15.34      6.54 o 
   5   4   6      542.26      548.63     15.30 o 
   6   4   6     5894.61     5802.12     68.62 o 
   7   4   6        0.04        0.89      7.22 o 
   8   4   6     7464.02     7454.33     79.48 o 
   9   4   6      564.84      553.04     13.73 o 
  10   4   6      473.29      487.06     14.42 o 
  11   4   6       66.25       62.14      6.74 o 
  12   4   6      184.28      186.38      8.96 o 
  13   4   6       66.79       66.81      7.27 o 
  14   4   6     4235.27     4196.76     42.21 o 
  15   4   6      201.76      212.86      9.74 o 
  16   4   6     1248.07     1257.18     18.15 o 
  17   4   6      930.04      940.36     15.38 o 
   1   5   6     1117.53     1162.49     21.10 o 
   2   5   6     3127.81     3060.41     41.76 o 
   3   5   6       86.21       75.91      8.40 o 
   4   5   6      274.00      259.88     12.30 o 
   5   5   6      627.63      608.32     17.69 o 
   6   5   6      303.60      315.04     14.37 o 
   7   5   6     2489.05     2373.16     38.95 o 
   8   5   6     2501.13     2464.88     43.04 o 
   9   5   6      173.65      150.03     11.10 o 
  10   5   6     2128.02     2090.28     27.67 o 
  11   5   6       12.18       14.72      6.55 o 
  12   5   6      202.35      194.88      8.85 o 
  13   5   6      449.57      461.91     11.45 o 
  14   5   6       16.87       14.05      6.63 o 
  15   5   6     1780.13     1800.72     24.14 o 
  16   5   6     4207.94     4264.22     39.69 o 
  17   5   6        4.07        1.52      7.01 o 
   0   6   6    12400.86    12007.93    201.81 o 
   1   6   6     1109.61     1048.76     20.57 o 
   2   6   6     1488.10     1554.72     25.62 o 
   3   6   6      375.62      367.58     13.28 o 
   4   6   6        5.09        0.91      7.09 o 
   5   6   6      467.72      444.23     20.61 o 
   6   6   6     4255.86     4110.41     52.59 o 
   7   6   6       12.86       13.94      8.09 o 
   8   6   6     6616.21     6499.81     70.00 o 
   9   6   6     1095.37     1094.76     27.00 o 
  10   6   6       94.47      115.33     10.46 o 
  11   6   6      202.75      201.26      8.92 o 
  12   6   6      446.88      458.42     12.33 o 
  13   6   6       63.87       60.05      7.54 o 
  14   6   6     3525.91     3596.85     38.34 o 
  15   6   6      140.32      166.43      9.53 o 
  16   6   6     1982.39     2019.96     23.75 o 
   1   7   6     1422.16     1470.58     22.86 o 
   2   7   6     2038.44     2010.98     28.00 o 
   3   7   6       64.77       57.49      7.75 o 
   4   7   6       25.27       15.64      7.15 o 
   5   7   6      101.57      126.03     10.91 o 
   6   7   6      887.80      883.28     15.67 o 
   7   7   6     1381.36     1350.93     20.41 o 
   8   7   6     2770.13     2797.63     36.32 o 
   9   7   6      318.47      322.72     13.13 o 
  10   7   6     1770.63     1777.87     23.57 o 
  11   7   6        2.07       -6.50      6.50 o 
  12   7   6       22.47       18.28      7.29 o 
  13   7   6      941.77      948.01     17.60 o 
  14   7   6       61.29       43.79      8.46 o 
  15   7   6     1273.89     1246.17     20.04 o 
   0   8   6     8043.45     8059.25    108.31 o 
   1   8   6      413.79      418.55     10.71 o 
   2   8   6     1357.90     1342.10     19.53 o 
   3   8   6      204.51      202.25      8.34 o 
   4   8   6       12.68        4.70      5.85 o 
   5   8   6      307.14      302.80     10.61 o 
   6   8   6     3205.48     3198.86     39.71 o 
   7   8   6       39.46       41.05      7.44 o 
   8   8   6     5915.06     5872.15     61.53 o 
   9   8   6     1519.34     1492.96     21.58 o 
  10   8   6        0.11       -1.62      6.28 o 
  11   8   6       70.25       68.46      7.85 o 
  12   8   6      508.32      506.23     12.60 o 
  13   8   6      194.29      179.85      9.53 o 
  14   8   6     3339.06     3412.85     35.30 o 
   1   9   6      914.87      921.02     14.56 o 
   2   9   6     2011.19     1991.92     23.13 o 
   3   9   6       22.68       24.61      5.97 o 
   4   9   6        0.05       -5.65      5.65 o 
   5   9   6       11.49        4.93      6.25 o 
   6   9   6      564.42      554.17     13.05 o 
   7   9   6     1608.28     1676.82     21.71 o 
   8   9   6     1751.39     1740.54     24.95 o 
   9   9   6      436.91      432.09     11.93 o 
  10   9   6     1654.03     1661.93     24.67 o 
  11   9   6        0.19       -2.82      7.16 o 
  12   9   6       82.82       87.24      8.26 o 
   0  10   6     6269.18     6412.27     81.30 o 
   1  10   6      222.06      246.02      9.60 o 
   2  10   6      542.83      526.48     12.35 o 
   3  10   6      499.97      520.53     15.18 o 
   4  10   6       46.55       45.76      7.23 o 
   5  10   6      217.04      222.64      9.51 o 
   6  10   6     2749.68     2788.25     31.15 o 
   7  10   6       24.36       36.33      7.67 o 
   8  10   6     4859.08     5067.27     49.71 o 
   9  10   6      780.23      819.54     17.36 o 
  10  10   6       31.45       32.74      8.43 o 
   1  11   6      548.35      583.30     12.70 o 
   2  11   6     1873.52     1911.12     22.98 o 
   3  11   6        4.62       -4.19      6.87 o 
   4  11   6       19.60        8.77      7.03 o 
   5  11   6       82.88       82.66      7.92 o 
   6  11   6      153.59      172.79      9.25 o 
   7  11   6     1533.49     1633.37     21.80 o 
   0  12   6     5066.26     5372.31     66.49 o 
   1  12   6      289.07      328.03     12.52 o 
   1   0   7     5973.72     6019.40     94.51 o 
   2   0   7     2381.83     2451.48     84.97 o 
   3   0   7     1313.82     1323.00     36.88 o 
   4   0   7       31.21       22.03     15.95 o 
   5   0   7     1677.80     1749.79     44.40 o 
   6   0   7     1332.35     1266.86     31.52 o 
   7   0   7     4184.73     4000.49     80.00 o 
   8   0   7     1630.79     1705.33     45.50 o 
   9   0   7     1850.47     1764.97     47.22 o 
  10   0   7     1036.73     1028.51     35.60 o 
  11   0   7      443.28      448.46     26.80 o 
  12   0   7     1741.34     1684.33     58.32 o 
  13   0   7     1419.11     1325.35     43.03 o 
  14   0   7      708.19      702.56     26.34 o 
  15   0   7     3216.06     3307.78     63.07 o 
  16   0   7      858.21      922.83     31.52 o 
   0   1   7     1382.00     1444.05     53.10 o 
   1   1   7       62.39       45.53      8.18 o 
   2   1   7      253.42      284.17     10.91 o 
   3   1   7      425.61      435.41     23.54 o 
   4   1   7     3013.34     3004.18     45.04 o 
   5   1   7      345.75      362.33     15.31 o 
   6   1   7      256.44      294.51     13.17 o 
   7   1   7      335.91      337.77     24.58 o 
   8   1   7     1695.78     1643.77     31.53 o 
   9   1   7     1004.86      997.13     24.49 o 
  10   1   7      774.54      790.23     34.21 o 
  11   1   7      811.56      832.26     23.27 o 
  12   1   7      208.76      232.67     17.15 o 
  13   1   7        4.10       -1.06     12.61 o 
  14   1   7     1325.10     1339.57     27.77 o 
  15   1   7     1716.26     1714.43     29.39 o 
   1   2   7     4850.68     4804.85     55.54 o 
   2   2   7     2578.18     2633.65     40.50 o 
   3   2   7     1205.09     1200.21     25.23 o 
   4   2   7      132.77      127.77     11.19 o 
   5   2   7     1650.63     1675.44     43.70 o 
   6   2   7     1546.22     1518.99     32.76 o 
   7   2   7     4607.61     4661.04     81.51 o 
   8   2   7      883.71      858.07     34.46 o 
   9   2   7     2724.29     2676.42     39.93 o 
  10   2   7     1111.28     1104.96     24.15 o 
  11   2   7      273.00      319.00     15.50 o 
  12   2   7     1256.16     1273.43     29.44 o 
  13   2   7     1728.91     1745.96     31.59 o 
  14   2   7      424.40      446.98     18.24 o 
  15   2   7     2025.81     2056.34     32.92 o 
   0   3   7     1899.75     1930.48     50.85 o 
   1   3   7      189.27      203.82     11.15 o 
   2   3   7      254.42      266.84     13.01 o 
   3   3   7      391.54      412.02     16.10 o 
   4   3   7     1791.87     1815.22     32.51 o 
   5   3   7        0.79       -6.13      9.39 o 
   6   3   7      346.91      352.72     15.97 o 
   7   3   7      111.37      106.15     12.94 o 
   8   3   7      992.03     1020.54     24.76 o 
   9   3   7     1637.48     1619.88     34.12 o 
  10   3   7     1287.24     1348.42     29.58 o 
  11   3   7      166.03      165.12     14.26 o 
  12   3   7      619.38      586.30     19.47 o 
  13   3   7        6.56       -5.17      9.66 o 
  14   3   7     1698.74     1691.51     29.95 o 
  15   3   7     1733.86     1772.44     30.41 o 
   1   4   7     3757.74     3855.84     47.87 o 
   2   4   7     2654.96     2634.91     36.34 o 
   3   4   7     1205.72     1211.90     40.40 o 
   4   4   7      249.14      253.08     14.36 o 
   5   4   7     1104.49     1036.72     24.21 o 
   6   4   7     1938.09     1953.64     35.22 o 
   7   4   7     4919.45     4765.90     73.70 o 
   8   4   7      257.76      322.26     18.24 o 
   9   4   7     3210.34     3250.73     56.30 o 
  10   4   7      985.36      996.97     26.09 o 
  11   4   7      199.30      202.13     16.30 o 
  12   4   7      850.02      857.75     24.42 o 
  13   4   7     1975.29     2021.59     35.39 o 
  14   4   7      192.59      178.29     12.95 o 
   0   5   7     1677.24     1607.09     38.17 o 
   1   5   7      132.09      131.24     10.66 o 
   2   5   7       98.94       82.75     12.41 o 
   3   5   7      203.23      209.34     13.82 o 
   4   5   7     1352.13     1400.72     32.20 o 
   5   5   7        2.33       -1.85      9.54 o 
   6   5   7      408.19      454.37     18.35 o 
   7   5   7       45.91       44.02     10.98 o 
   8   5   7      817.82      819.08     28.21 o 
   9   5   7     2181.03     2171.47     39.36 o 
  10   5   7     1483.65     1489.37     30.87 o 
  11   5   7       68.86       56.44     12.23 o 
  12   5   7      753.64      755.03     23.35 o 
  13   5   7        5.99       17.49     12.28 o 
   1   6   7     3816.26     3923.10     50.01 o 
   2   6   7     1808.48     1835.10     31.75 o 
   3   6   7     1152.51     1187.87     27.11 o 
   4   6   7      167.26      154.04     13.20 o 
   5   6   7      686.28      685.60     23.46 o 
   6   6   7     2133.39     2115.98     38.52 o 
   7   6   7     3996.67     4003.17     59.74 o 
   8   6   7      327.37      369.46     18.36 o 
   9   6   7     1808.85     1763.72     31.56 o 
  10   6   7      567.79      589.49     19.22 o 
  11   6   7      405.89      456.96     20.06 o 
  12   6   7     1016.08     1028.84     34.79 o 
   0   7   7     1398.80     1346.13     36.48 o 
   1   7   7      177.16      177.38     15.16 o 
   2   7   7        1.61       -2.98      9.67 o 
   3   7   7       77.97       75.86     12.14 o 
   4   7   7     1612.10     1609.38     32.90 o 
   5   7   7       26.12       14.36     10.95 o 
   6   7   7      295.31      339.21     16.90 o 
   7   7   7       69.17       65.38     11.31 o 
   8   7   7      871.15      879.44     22.63 o 
   9   7   7     1647.29     1638.72     33.80 o 
  10   7   7     1061.32     1046.76     25.18 o 
  11   7   7      191.37      208.21     13.45 o 
   1   8   7     3192.94     3237.62     45.25 o 
   2   8   7     1074.24     1115.82     25.58 o 
   3   8   7      689.90      690.96     19.87 o 
   4   8   7      205.90      228.44     14.08 o 
   5   8   7      984.65     1030.24     23.92 o 
   6   8   7     1660.64     1728.53     31.90 o 
   7   8   7     2998.99     3136.43     42.40 o 
   8   8   7      446.91      466.99     18.14 o 
   9   8   7     1229.16     1210.05     26.09 o 
   0   9   7     1564.62     1650.93     36.16 o 
   1   9   7      440.05      500.60     15.67 o 
   2   9   7        1.36       -8.81      8.81 o 
   3   9   7       81.55       66.20     10.54 o 
   4   9   7     1397.05     1454.11     26.33 o 
   5   9   7        0.87        4.28     10.02 o 
   6   9   7      174.01      183.43     12.92 o 
   7   9   7       59.53       51.53     11.21 o 
   1  10   7     2119.00     2161.59     32.15 o 
   2  10   7      958.19      926.52     20.78 o 
   0   0   8      531.08      526.00     42.16 o 
   1   0   8     1148.83     1197.14     47.71 o 
   2   0   8     1609.42     1753.88     98.57 o 
   3   0   8      271.67      315.02     30.08 o 
   4   0   8     1192.19     1276.98     50.78 o 
   5   0   8     2424.69     2479.36     88.28 o 
   6   0   8     1715.57     1653.04     59.71 o 
   7   0   8      127.80      150.17     33.92 o 
   8   0   8      737.42      728.10     42.36 o 
   9   0   8      750.13      766.35     43.81 o 
  10   0   8     2427.72     2327.20     60.49 o 
  11   0   8      392.99      450.47     30.38 o 
   1   1   8      141.66      147.04     16.86 o 
   2   1   8        3.63       21.12     13.70 o 
   3   1   8     3718.16     3883.53     71.14 o 
   4   1   8      122.41      112.46     16.30 o 
   5   1   8     1291.52     1368.81     37.81 o 
   6   1   8      697.05      671.30     24.88 o 
   7   1   8      511.03      520.19     24.76 o 
   8   1   8      198.97      207.38     17.67 o 
   9   1   8      289.61      295.62     20.16 o 
  10   1   8       61.44       53.23     15.48 o 
  11   1   8     2691.64     2727.35     52.88 o 
   0   2   8      890.07      987.74     55.00 o 
   1   2   8     1157.19     1181.71     38.69 o 
   2   2   8     1584.72     1661.32     41.18 o 
   3   2   8      218.34      247.37     19.88 o 
   4   2   8     1405.50     1459.88     33.96 o 
   5   2   8     2308.95     2396.56     55.94 o 
   6   2   8     1422.67     1483.50     39.76 o 
   7   2   8      358.18      381.39     20.86 o 
   8   2   8      663.10      656.47     25.35 o 
   9   2   8     1007.51     1022.95     30.95 o 
  10   2   8     1940.57     2011.64     44.98 o 
  11   2   8      250.43      236.62     22.16 o 
   1   3   8       86.46      101.17     16.35 o 
   2   3   8       22.90       17.23     14.17 o 
   3   3   8     2986.69     3024.28     59.97 o 
   4   3   8       17.86       19.47     14.42 o 
   5   3   8     1231.64     1254.31     32.32 o 
   6   3   8      461.86      514.79     26.08 o 
   7   3   8      339.62      331.34     20.36 o 
   8   3   8      134.59      151.70     16.93 o 
   9   3   8      387.12      430.13     22.80 o 
  10   3   8       35.55       35.08     17.87 o 
   0   4   8     1616.04     1675.26     41.21 o 
   1   4   8     1060.23     1072.37     26.60 o 
   2   4   8     1397.07     1439.88     34.26 o 
   3   4   8      330.39      355.66     20.16 o 
   4   4   8     1685.48     1721.92     38.37 o 
   5   4   8     1916.61     1963.11     47.65 o 
   6   4   8     1037.41     1032.85     30.50 o 
   7   4   8      594.84      613.34     28.23 o 
   8   4   8      574.21      570.17     25.32 o 
   9   4   8     1226.07     1253.95     34.35 o 
   1   5   8        5.44      -10.51     11.76 o 
   2   5   8       37.16       37.27     12.41 o 
   3   5   8     2721.62     2827.81     58.42 o 
   4   5   8        0.28      -15.79     15.79 o 
   5   5   8     1144.27     1152.18     32.21 o 
   6   5   8      335.70      382.84     39.99 o 
   7   5   8      496.61      554.96     28.80 o 
   8   5   8       89.58       89.81     16.42 o 
   0   6   8     1786.26     1723.74     49.13 o 
   1   6   8      862.85      829.06     24.93 o 
   2   6   8     1088.01     1128.38     28.57 o 
   3   6   8      600.75      670.20     23.07 o 
   4   6   8     1768.95     1824.99     39.21 o 
   5   6   8     1479.13     1512.54     33.70 o 
   6   6   8      789.39      799.61     28.65 o 
   1   7   8        1.56       -8.07     14.39 o 
   2   7   8       32.57       16.89     13.90 o 
   3   7   8     2932.77     3157.12     52.76 o 
                                                 
